# Supplementary material for: A comprehensive approach to characterize navigation instruments for magnetic guidance in biological systems
Source: Sci Rep. 2024 Apr 3;14:7879. doi: 10.1038/s41598-024-58091-x (PMC10991419; doi:10.1038/s41598-024-58091-x)
Supplement: Supplementary file 1 — Supplementary Information. [file 41598_2024_58091_MOESM1_ESM.zip]

Archive with 63 entries (58 files):
- rawdata/
- rawdata/fig6/
- rawdata/fig6/ausgang.JPG
- rawdata/fig6/dipol.JPG
- rawdata/fig6/quadrupol1.JPG
- rawdata/fig6/quadrupol2.JPG
- rawdata/fig6/quadrupol3.JPG
- rawdata/fig7a/
- rawdata/fig7a/0.JPG
- rawdata/fig7a/0_02.JPG
- rawdata/fig7a/23_14.JPG
- rawdata/fig7a/2_02.JPG
- rawdata/fig7a/30_0.JPG
- rawdata/fig7a/34_01.JPG
- rawdata/fig7a/3_03.JPG
- rawdata/fig7a/44_46.JPG
- rawdata/fig7a/4_05.JPG
- rawdata/fig7a/57_59.JPG
- rawdata/fig7a/5_06.JPG
- rawdata/fig7a/6_08.JPG
- rawdata/fig7a/70_17.JPG
- rawdata/fig7a/9_35.JPG
- rawdata/fig7a/empty.JPG
- rawdata/fig7a/geometry.JPG
- rawdata/fig7a/quadrupole.xlsx
- rawdata/fig7b/
- rawdata/fig7b/0.JPG
- rawdata/fig7b/00a.JPG
- rawdata/fig7b/0_10.JPG
- rawdata/fig7b/0_21.JPG
- rawdata/fig7b/0_31.JPG
- rawdata/fig7b/0_5.JPG
- rawdata/fig7b/0_52.JPG
- rawdata/fig7b/10_44.JPG
- rawdata/fig7b/11_36.JPG
- rawdata/fig7b/19_19.JPG
- rawdata/fig7b/1_14.JPG
- rawdata/fig7b/1_14a.JPG
- rawdata/fig7b/1_45.JPG
- rawdata/fig7b/23_45.JPG
- rawdata/fig7b/27_09.JPG
- rawdata/fig7b/2_24.JPG
- rawdata/fig7b/2_54.JPG
- rawdata/fig7b/34_03.JPG
- rawdata/fig7b/3_56.JPG
- rawdata/fig7b/43_12.JPG
- rawdata/fig7b/4_56.JPG
- rawdata/fig7b/55_21.JPG
- rawdata/fig7b/5_50.JPG
- rawdata/fig7b/67_54.JPG
- rawdata/fig7b/6_53.JPG
- rawdata/fig7b/7_58.JPG
- rawdata/fig7b/9_02.JPG
- rawdata/fig7b/empty.JPG
- rawdata/fig7b/geometry.JPG
- rawdata/fig7b/magguider.xlsx
- rawdata/figs4_5/
- rawdata/figs4_5/dipole_x.txt
- rawdata/figs4_5/dipole_y.txt
- rawdata/figs4_5/dipquad2D_x.txt
- rawdata/figs4_5/dipquad2D_y.txt
- rawdata/figs4_5/quadrupole_x.txt
- rawdata/figs4_5/quadrupole_y.txt
