# Supplementary material for: A comprehensive approach to characterize navigation instruments for magnetic guidance in biological systems
Source: Sci Rep. 2024 Apr 3;14:7879. doi: 10.1038/s41598-024-58091-x (PMC10991419; doi:10.1038/s41598-024-58091-x)
Supplement: Supplementary file 1 — Supplementary Information. [file 41598_2024_58091_MOESM1_ESM.zip › rawdata/fig7a/quadrupole.xlsx]

## Sheet: Tabelle1
time [min]	intensity [a.u.]	corrected intensity	normalized
0	133720000	52360000	1
2	148210000	37870000	0.723244
122	151620000	34460000	0.658119
183	156900000	29180000	0.557281
245	153400000	32680000	0.624125
306	162700000	23380000	0.446513
368	169180000	16900000	0.322757
575	169140000	16940000	0.323521
1394	181250000	4830000	0.0922436
1800	181980000	4100000	0.0783021
2041	178940000	7140000	0.13636
2686	182100000	3980000	0.0760103
3479	179950000	6130000	0.117071
4217	183230000	2850000	0.0544295
empty	186080000
