# Supplementary material for: A comprehensive approach to characterize navigation instruments for magnetic guidance in biological systems
Source: Sci Rep. 2024 Apr 3;14:7879. doi: 10.1038/s41598-024-58091-x (PMC10991419; doi:10.1038/s41598-024-58091-x)
Supplement: Supplementary file 1 — Supplementary Information. [file 41598_2024_58091_MOESM1_ESM.zip › rawdata/fig7b/magguider.xlsx]

## Sheet: Tabelle1
time [min]	intensity [a.u.]	corrected intensity	normalized
0	136240000	59840886	1
5	145390000	50690886	0.847044
10	143160000	52920886	0.884307
21	159240000	36840886	0.615611
31	156510000	39570886	0.661229
52	171980000	24100886	0.402725
74	167820000	28260886	0.472239
105	175900000	20180886	0.337222
144	176600000	19480886	0.325525
174	178020000	18060886	0.301797
236	180720000	15360886	0.25668
296	180710000	15370886	0.256847
350	178440000	17640886	0.294779
413	183480000	12600886	0.210561
478	181550000	14530886	0.242811
542	181860000	14220886	0.237631
644	186920000	9160886	0.153078
696	186810000	9270886	0.154916
1159	190670000	5410886	0.0904158
1425	190770000	5310886	0.0887448
1629	191250000	4830886	0.080724
2043	192700000	3380886	0.0564946
2592	193900000	2180886	0.0364426
3321	194800000	1280886	0.0214036
4074	196060000	20886	0.000349005
empty	196080886
