# Supplementary material for: A comprehensive approach to characterize navigation instruments for magnetic guidance in biological systems
Source: Sci Rep. 2024 Apr 3;14:7879. doi: 10.1038/s41598-024-58091-x (PMC10991419; doi:10.1038/s41598-024-58091-x)
Supplement: Supplementary file 1 — Supplementary Information. [file 41598_2024_58091_MOESM1_ESM.zip › rawdata/figs4_5/dipole_x.txt]

% 16-Mar-2023 17:04:30
% parameters:
% xmin = -30 mm
% xmax = 30 mm
% nx = 31 points
% ymin = -30 mm
% ymax = 30 mm
% ny = 31 points
% zmin = 0 mm
% zmax = 0 mm
% nz = 1 points
% circular dimensions: x= 1 y= 1 z= 0
% LS auto mode = 1
% =================================================================== 
% x [mm]	y [mm]	z [mm]	B [G]
-30	0	0	82
-28	10	0	83.4
-28	8	0	82.6
-28	6	0	81.9
-28	4	0	81.5
-28	2	0	81.3
-28	0	0	81.2
-28	-2	0	81.3
-28	-4	0	81.6
-28	-6	0	82.1
-28	-8	0	82.8
-28	-10	0	83.7
-26	-14	0	85.3
-26	-12	0	84
-26	-10	0	83
-26	-8	0	82.1
-26	-6	0	81.4
-26	-4	0	80.9
-26	-2	0	80.6
-26	0	0	80.5
-26	2	0	80.6
-26	4	0	80.8
-26	6	0	81.3
-26	8	0	81.9
-26	10	0	82.7
-26	12	0	83.7
-26	14	0	85
-24	18	0	87.4
-24	16	0	85.7
-24	14	0	84.3
-24	12	0	83
-24	10	0	82
-24	8	0	81.2
-24	6	0	80.6
-24	4	0	80.2
-24	2	0	79.9
-24	0	0	79.9
-24	-2	0	80
-24	-4	0	80.3
-24	-6	0	80.7
-24	-8	0	81.4
-24	-10	0	82.3
-24	-12	0	83.3
-24	-14	0	84.6
-24	-16	0	86
-24	-18	0	87.7
-22	-20	0	88.9
-22	-18	0	87
-22	-16	0	85.3
-22	-14	0	83.9
-22	-12	0	82.6
-22	-10	0	81.6
-22	-8	0	80.8
-22	-6	0	80.1
-22	-4	0	79.7
-22	-2	0	79.4
-22	0	0	79.3
-22	2	0	79.4
-22	4	0	79.6
-22	6	0	80
-22	8	0	80.6
-22	10	0	81.4
-22	12	0	82.4
-22	14	0	83.6
-22	16	0	85
-22	18	0	86.7
-22	20	0	88.6
-20	22	0	90
-20	20	0	87.9
-20	18	0	86
-20	16	0	84.4
-20	14	0	83
-20	12	0	81.9
-20	10	0	80.9
-20	8	0	80.1
-20	6	0	79.5
-20	4	0	79.1
-20	2	0	78.9
-20	0	0	78.8
-20	-2	0	78.9
-20	-4	0	79.2
-20	-6	0	79.6
-20	-8	0	80.2
-20	-10	0	81
-20	-12	0	82
-20	-14	0	83.2
-20	-16	0	84.6
-20	-18	0	86.2
-20	-20	0	88.1
-20	-22	0	90.3
-18	-24	0	91.9
-18	-22	0	89.6
-18	-20	0	87.5
-18	-18	0	85.6
-18	-16	0	84
-18	-14	0	82.7
-18	-12	0	81.5
-18	-10	0	80.5
-18	-8	0	79.7
-18	-6	0	79.1
-18	-4	0	78.7
-18	-2	0	78.4
-18	0	0	78.4
-18	2	0	78.4
-18	4	0	78.7
-18	6	0	79.1
-18	8	0	79.7
-18	10	0	80.4
-18	12	0	81.4
-18	14	0	82.5
-18	16	0	83.9
-18	18	0	85.5
-18	20	0	87.3
-18	22	0	89.4
-18	24	0	91.8
-16	24	0	91.2
-16	22	0	88.9
-16	20	0	86.8
-16	18	0	85
-16	16	0	83.5
-16	14	0	82.1
-16	12	0	81
-16	10	0	80
-16	8	0	79.3
-16	6	0	78.7
-16	4	0	78.3
-16	2	0	78.1
-16	0	0	78
-16	-2	0	78.1
-16	-4	0	78.3
-16	-6	0	78.8
-16	-8	0	79.4
-16	-10	0	80.1
-16	-12	0	81.1
-16	-14	0	82.2
-16	-16	0	83.6
-16	-18	0	85.1
-16	-20	0	86.9
-16	-22	0	89
-16	-24	0	91.3
-14	-26	0	93.3
-14	-24	0	90.8
-14	-22	0	88.5
-14	-20	0	86.4
-14	-18	0	84.7
-14	-16	0	83.1
-14	-14	0	81.8
-14	-12	0	80.7
-14	-10	0	79.8
-14	-8	0	79
-14	-6	0	78.4
-14	-4	0	78
-14	-2	0	77.8
-14	0	0	77.7
-14	2	0	77.7
-14	4	0	78
-14	6	0	78.4
-14	8	0	79
-14	10	0	79.7
-14	12	0	80.6
-14	14	0	81.8
-14	16	0	83.1
-14	18	0	84.6
-14	20	0	86.4
-14	22	0	88.5
-14	24	0	90.8
-14	26	0	93.4
-12	26	0	92.9
-12	24	0	90.4
-12	22	0	88.1
-12	20	0	86.1
-12	18	0	84.3
-12	16	0	82.8
-12	14	0	81.5
-12	12	0	80.4
-12	10	0	79.4
-12	8	0	78.7
-12	6	0	78.1
-12	4	0	77.7
-12	2	0	77.5
-12	0	0	77.4
-12	-2	0	77.5
-12	-4	0	77.7
-12	-6	0	78.1
-12	-8	0	78.7
-12	-10	0	79.5
-12	-12	0	80.4
-12	-14	0	81.4
-12	-16	0	82.7
-12	-18	0	84.3
-12	-20	0	86
-12	-22	0	88
-12	-24	0	90.3
-12	-26	0	92.8
-10	-28	0	95.2
-10	-26	0	92.4
-10	-24	0	89.9
-10	-22	0	87.6
-10	-20	0	85.7
-10	-18	0	83.9
-10	-16	0	82.4
-10	-14	0	81.1
-10	-12	0	80
-10	-10	0	79.1
-10	-8	0	78.4
-10	-6	0	77.8
-10	-4	0	77.4
-10	-2	0	77.2
-10	0	0	77.1
-10	2	0	77.2
-10	4	0	77.4
-10	6	0	77.8
-10	8	0	78.4
-10	10	0	79.2
-10	12	0	80.1
-10	14	0	81.2
-10	16	0	82.5
-10	18	0	84
-10	20	0	85.7
-10	22	0	87.7
-10	24	0	90
-10	26	0	92.5
-10	28	0	95.4
-8	28	0	95.1
-8	26	0	92.3
-8	24	0	89.7
-8	22	0	87.5
-8	20	0	85.5
-8	18	0	83.8
-8	16	0	82.3
-8	14	0	81
-8	12	0	79.9
-8	10	0	79
-8	8	0	78.2
-8	6	0	77.7
-8	4	0	77.3
-8	2	0	77
-8	0	0	76.9
-8	-2	0	77
-8	-4	0	77.3
-8	-6	0	77.6
-8	-8	0	78.2
-8	-10	0	78.9
-8	-12	0	79.8
-8	-14	0	80.9
-8	-16	0	82.2
-8	-18	0	83.7
-8	-20	0	85.4
-8	-22	0	87.3
-8	-24	0	89.6
-8	-26	0	92.1
-8	-28	0	94.9
-6	-28	0	94.6
-6	-26	0	91.8
-6	-24	0	89.3
-6	-22	0	87.1
-6	-20	0	85.2
-6	-18	0	83.5
-6	-16	0	82
-6	-14	0	80.7
-6	-12	0	79.7
-6	-10	0	78.8
-6	-8	0	78
-6	-6	0	77.5
-6	-4	0	77.1
-6	-2	0	76.9
-6	0	0	76.8
-6	2	0	76.9
-6	4	0	77.1
-6	6	0	77.5
-6	8	0	78.1
-6	10	0	78.8
-6	12	0	79.7
-6	14	0	80.8
-6	16	0	82.1
-6	18	0	83.6
-6	20	0	85.4
-6	22	0	87.3
-6	24	0	89.6
-6	26	0	92.1
-6	28	0	94.9
-4	28	0	94.8
-4	26	0	92
-4	24	0	89.4
-4	22	0	87.2
-4	20	0	85.3
-4	18	0	83.5
-4	16	0	82
-4	14	0	80.8
-4	12	0	79.7
-4	10	0	78.8
-4	8	0	78
-4	6	0	77.5
-4	4	0	77.1
-4	2	0	76.8
-4	0	0	76.7
-4	-2	0	76.8
-4	-4	0	77
-4	-6	0	77.4
-4	-8	0	78
-4	-10	0	78.7
-4	-12	0	79.6
-4	-14	0	80.6
-4	-16	0	81.9
-4	-18	0	83.4
-4	-20	0	85
-4	-22	0	87
-4	-24	0	89.1
-4	-26	0	91.6
-4	-28	0	94.4
-2	-28	0	94.3
-2	-26	0	91.5
-2	-24	0	89.1
-2	-22	0	86.9
-2	-20	0	85
-2	-18	0	83.3
-2	-16	0	81.8
-2	-14	0	80.6
-2	-12	0	79.5
-2	-10	0	78.6
-2	-8	0	77.9
-2	-6	0	77.4
-2	-4	0	77
-2	-2	0	76.7
-2	0	0	76.7
-2	2	0	76.8
-2	4	0	77
-2	6	0	77.4
-2	8	0	78
-2	10	0	78.7
-2	12	0	79.6
-2	14	0	80.7
-2	16	0	82
-2	18	0	83.5
-2	20	0	85.2
-2	22	0	87.2
-2	24	0	89.4
-2	26	0	91.9
-2	28	0	94.8
0	30	0	98
0	28	0	94.8
0	26	0	92
0	24	0	89.4
0	22	0	87.2
0	20	0	85.3
0	18	0	83.6
0	16	0	82.1
0	14	0	80.8
0	12	0	79.7
0	10	0	78.8
0	8	0	78
0	6	0	77.4
0	4	0	77
0	2	0	76.8
0	0	0	76.7
0	-2	0	76.8
0	-4	0	77
0	-6	0	77.4
0	-8	0	77.9
0	-10	0	78.6
0	-12	0	79.5
0	-14	0	80.6
0	-16	0	81.8
0	-18	0	83.3
0	-20	0	84.9
0	-22	0	86.9
0	-24	0	89
0	-26	0	91.5
0	-28	0	94.3
0	-30	0	97.4
2	-28	0	94.4
2	-26	0	91.6
2	-24	0	89.1
2	-22	0	86.9
2	-20	0	85
2	-18	0	83.3
2	-16	0	81.9
2	-14	0	80.6
2	-12	0	79.5
2	-10	0	78.7
2	-8	0	78
2	-6	0	77.4
2	-4	0	77
2	-2	0	76.8
2	0	0	76.8
2	2	0	76.9
2	4	0	77.1
2	6	0	77.5
2	8	0	78.1
2	10	0	78.8
2	12	0	79.7
2	14	0	80.8
2	16	0	82.1
2	18	0	83.6
2	20	0	85.3
2	22	0	87.3
2	24	0	89.5
2	26	0	92.1
2	28	0	94.9
4	28	0	95.1
4	26	0	92.3
4	24	0	89.7
4	22	0	87.5
4	20	0	85.5
4	18	0	83.8
4	16	0	82.3
4	14	0	81
4	12	0	79.9
4	10	0	78.9
4	8	0	78.2
4	6	0	77.6
4	4	0	77.2
4	2	0	77
4	0	0	76.9
4	-2	0	76.9
4	-4	0	77.1
4	-6	0	77.5
4	-8	0	78
4	-10	0	78.8
4	-12	0	79.6
4	-14	0	80.7
4	-16	0	82
4	-18	0	83.4
4	-20	0	85.1
4	-22	0	87
4	-24	0	89.2
4	-26	0	91.7
4	-28	0	94.5
6	-28	0	94.7
6	-26	0	91.9
6	-24	0	89.4
6	-22	0	87.2
6	-20	0	85.3
6	-18	0	83.6
6	-16	0	82.1
6	-14	0	80.9
6	-12	0	79.8
6	-10	0	78.9
6	-8	0	78.2
6	-6	0	77.7
6	-4	0	77.3
6	-2	0	77.1
6	0	0	77
6	2	0	77.1
6	4	0	77.4
6	6	0	77.8
6	8	0	78.4
6	10	0	79.1
6	12	0	80.1
6	14	0	81.2
6	16	0	82.5
6	18	0	84
6	20	0	85.7
6	22	0	87.7
6	24	0	90
6	26	0	92.5
6	28	0	95.4
8	28	0	95.8
8	26	0	92.9
8	24	0	90.3
8	22	0	88
8	20	0	86
8	18	0	84.3
8	16	0	82.7
8	14	0	81.4
8	12	0	80.3
8	10	0	79.4
8	8	0	78.6
8	6	0	78
8	4	0	77.6
8	2	0	77.3
8	0	0	77.2
8	-2	0	77.3
8	-4	0	77.5
8	-6	0	77.8
8	-8	0	78.4
8	-10	0	79.1
8	-12	0	80
8	-14	0	81.1
8	-16	0	82.3
8	-18	0	83.8
8	-20	0	85.5
8	-22	0	87.5
8	-24	0	89.7
8	-26	0	92.2
8	-28	0	95
10	-28	0	95.4
10	-26	0	92.6
10	-24	0	90
10	-22	0	87.8
10	-20	0	85.8
10	-18	0	84.1
10	-16	0	82.6
10	-14	0	81.3
10	-12	0	80.2
10	-10	0	79.3
10	-8	0	78.6
10	-6	0	78.1
10	-4	0	77.7
10	-2	0	77.5
10	0	0	77.5
10	2	0	77.6
10	4	0	77.8
10	6	0	78.3
10	8	0	78.9
10	10	0	79.6
10	12	0	80.6
10	14	0	81.7
10	16	0	83.1
10	18	0	84.6
10	20	0	86.4
10	22	0	88.4
10	24	0	90.7
10	26	0	93.4
10	28	0	96.3
12	26	0	93.9
12	24	0	91.3
12	22	0	88.9
12	20	0	86.8
12	18	0	85
12	16	0	83.5
12	14	0	82.1
12	12	0	80.9
12	10	0	80
12	8	0	79.2
12	6	0	78.6
12	4	0	78.1
12	2	0	77.9
12	0	0	77.8
12	-2	0	77.8
12	-4	0	78
12	-6	0	78.4
12	-8	0	78.9
12	-10	0	79.6
12	-12	0	80.6
12	-14	0	81.6
12	-16	0	82.9
12	-18	0	84.4
12	-20	0	86.2
12	-22	0	88.2
12	-24	0	90.4
12	-26	0	93
14	-26	0	93.5
14	-24	0	90.9
14	-22	0	88.6
14	-20	0	86.6
14	-18	0	84.8
14	-16	0	83.3
14	-14	0	82
14	-12	0	80.9
14	-10	0	80
14	-8	0	79.3
14	-6	0	78.7
14	-4	0	78.4
14	-2	0	78.2
14	0	0	78.1
14	2	0	78.2
14	4	0	78.5
14	6	0	79
14	8	0	79.6
14	10	0	80.4
14	12	0	81.4
14	14	0	82.5
14	16	0	83.9
14	18	0	85.5
14	20	0	87.4
14	22	0	89.5
14	24	0	91.8
14	26	0	94.5
16	24	0	92.5
16	22	0	90.1
16	20	0	88
16	18	0	86.1
16	16	0	84.5
16	14	0	83
16	12	0	81.8
16	10	0	80.8
16	8	0	80
16	6	0	79.4
16	4	0	78.9
16	2	0	78.6
16	0	0	78.5
16	-2	0	78.6
16	-4	0	78.8
16	-6	0	79.1
16	-8	0	79.7
16	-10	0	80.4
16	-12	0	81.3
16	-14	0	82.4
16	-16	0	83.8
16	-18	0	85.3
16	-20	0	87.1
16	-22	0	89.1
16	-24	0	91.5
18	-24	0	92.1
18	-22	0	89.7
18	-20	0	87.7
18	-18	0	85.9
18	-16	0	84.3
18	-14	0	82.9
18	-12	0	81.8
18	-10	0	80.9
18	-8	0	80.1
18	-6	0	79.6
18	-4	0	79.2
18	-2	0	79
18	0	0	79
18	2	0	79.1
18	4	0	79.4
18	6	0	79.9
18	8	0	80.5
18	10	0	81.4
18	12	0	82.4
18	14	0	83.6
18	16	0	85
18	18	0	86.7
18	20	0	88.6
18	22	0	90.8
18	24	0	93.3
20	22	0	91.7
20	20	0	89.4
20	18	0	87.5
20	16	0	85.7
20	14	0	84.3
20	12	0	83
20	10	0	81.9
20	8	0	81.1
20	6	0	80.4
20	4	0	79.9
20	2	0	79.6
20	0	0	79.5
20	-2	0	79.5
20	-4	0	79.7
20	-6	0	80.1
20	-8	0	80.7
20	-10	0	81.4
20	-12	0	82.4
20	-14	0	83.5
20	-16	0	84.9
20	-18	0	86.5
20	-20	0	88.3
20	-22	0	90.4
22	-20	0	89
22	-18	0	87.2
22	-16	0	85.5
22	-14	0	84.1
22	-12	0	83
22	-10	0	82
22	-8	0	81.3
22	-6	0	80.7
22	-4	0	80.3
22	-2	0	80.1
22	0	0	80.1
22	2	0	80.2
22	4	0	80.5
22	6	0	81
22	8	0	81.7
22	10	0	82.6
22	12	0	83.7
22	14	0	85
22	16	0	86.5
22	18	0	88.3
22	20	0	90.3
24	18	0	89.2
24	16	0	87.4
24	14	0	85.8
24	12	0	84.5
24	10	0	83.4
24	8	0	82.4
24	6	0	81.7
24	4	0	81.2
24	2	0	80.9
24	0	0	80.7
24	-2	0	80.8
24	-4	0	81
24	-6	0	81.3
24	-8	0	81.9
24	-10	0	82.7
24	-12	0	83.7
24	-14	0	84.9
24	-16	0	86.3
24	-18	0	87.9
26	-14	0	85.7
26	-12	0	84.4
26	-10	0	83.4
26	-8	0	82.7
26	-6	0	82.1
26	-4	0	81.7
26	-2	0	81.5
26	0	0	81.4
26	2	0	81.6
26	4	0	82
26	6	0	82.5
26	8	0	83.2
26	10	0	84.2
26	12	0	85.3
26	14	0	86.7
28	10	0	85.1
28	8	0	84.1
28	6	0	83.3
28	4	0	82.8
28	2	0	82.4
28	0	0	82.2
28	-2	0	82.3
28	-4	0	82.5
28	-6	0	82.9
28	-8	0	83.5
28	-10	0	84.3
30	0	0	83.1
