# Supplementary material for: A comprehensive approach to characterize navigation instruments for magnetic guidance in biological systems
Source: Sci Rep. 2024 Apr 3;14:7879. doi: 10.1038/s41598-024-58091-x (PMC10991419; doi:10.1038/s41598-024-58091-x)
Supplement: Supplementary file 1 — Supplementary Information. [file 41598_2024_58091_MOESM1_ESM.zip › rawdata/figs4_5/dipole_y.txt]

% 17-Mar-2023 10:13:18
% parameters:
% xmin = -30 mm
% xmax = 30 mm
% nx = 31 points
% ymin = -30 mm
% ymax = 30 mm
% ny = 31 points
% zmin = 0 mm
% zmax = 0 mm
% nz = 1 points
% circular dimensions: x= 1 y= 1 z= 0
% LS auto mode = 1
% =================================================================== 
% x [mm]	y [mm]	z [mm]	B [G]
-30	0	0	7.47
-28	10	0	11.41
-28	8	0	10.52
-28	6	0	9.69
-28	4	0	8.89
-28	2	0	8.13
-28	0	0	7.4
-28	-2	0	6.71
-28	-4	0	6.02
-28	-6	0	5.35
-28	-8	0	4.69
-28	-10	0	4.03
-26	-14	0	3.16
-26	-12	0	3.74
-26	-10	0	4.32
-26	-8	0	4.91
-26	-6	0	5.5
-26	-4	0	6.1
-26	-2	0	6.71
-26	0	0	7.35
-26	2	0	8.01
-26	4	0	8.69
-26	6	0	9.42
-26	8	0	10.18
-26	10	0	10.98
-26	12	0	11.85
-26	14	0	12.76
-24	18	0	14.09
-24	16	0	13.11
-24	14	0	12.21
-24	12	0	11.36
-24	10	0	10.58
-24	8	0	9.85
-24	6	0	9.16
-24	4	0	8.51
-24	2	0	7.89
-24	0	0	7.29
-24	-2	0	6.72
-24	-4	0	6.18
-24	-6	0	5.64
-24	-8	0	5.12
-24	-10	0	4.6
-24	-12	0	4.09
-24	-14	0	3.58
-24	-16	0	3.06
-24	-18	0	2.53
-22	-20	0	2.62
-22	-18	0	3.07
-22	-16	0	3.52
-22	-14	0	3.97
-22	-12	0	4.41
-22	-10	0	4.86
-22	-8	0	5.32
-22	-6	0	5.78
-22	-4	0	6.25
-22	-2	0	6.74
-22	0	0	7.25
-22	2	0	7.77
-22	4	0	8.33
-22	6	0	8.91
-22	8	0	9.54
-22	10	0	10.2
-22	12	0	10.91
-22	14	0	11.67
-22	16	0	12.49
-22	18	0	13.38
-22	20	0	14.34
-20	22	0	14.53
-20	20	0	13.59
-20	18	0	12.71
-20	16	0	11.91
-20	14	0	11.17
-20	12	0	10.48
-20	10	0	9.84
-20	8	0	9.24
-20	6	0	8.69
-20	4	0	8.16
-20	2	0	7.66
-20	0	0	7.19
-20	-2	0	6.75
-20	-4	0	6.32
-20	-6	0	5.9
-20	-8	0	5.5
-20	-10	0	5.11
-20	-12	0	4.72
-20	-14	0	4.35
-20	-16	0	3.97
-20	-18	0	3.59
-20	-20	0	3.22
-20	-22	0	2.82
-18	-24	0	3.15
-18	-22	0	3.46
-18	-20	0	3.77
-18	-18	0	4.08
-18	-16	0	4.39
-18	-14	0	4.7
-18	-12	0	5.02
-18	-10	0	5.34
-18	-8	0	5.68
-18	-6	0	6.02
-18	-4	0	6.38
-18	-2	0	6.75
-18	0	0	7.15
-18	2	0	7.56
-18	4	0	8
-18	6	0	8.46
-18	8	0	8.96
-18	10	0	9.5
-18	12	0	10.07
-18	14	0	10.69
-18	16	0	11.35
-18	18	0	12.08
-18	20	0	12.86
-18	22	0	13.72
-18	24	0	14.67
-16	24	0	13.8
-16	22	0	12.96
-16	20	0	12.19
-16	18	0	11.47
-16	16	0	10.82
-16	14	0	10.23
-16	12	0	9.68
-16	10	0	9.17
-16	8	0	8.7
-16	6	0	8.25
-16	4	0	7.84
-16	2	0	7.46
-16	0	0	7.1
-16	-2	0	6.76
-16	-4	0	6.44
-16	-6	0	6.14
-16	-8	0	5.85
-16	-10	0	5.57
-16	-12	0	5.31
-16	-14	0	5.05
-16	-16	0	4.8
-16	-18	0	4.56
-16	-20	0	4.31
-16	-22	0	4.08
-16	-24	0	3.84
-14	-26	0	4.34
-14	-24	0	4.5
-14	-22	0	4.66
-14	-20	0	4.83
-14	-18	0	5
-14	-16	0	5.18
-14	-14	0	5.38
-14	-12	0	5.57
-14	-10	0	5.79
-14	-8	0	6.01
-14	-6	0	6.25
-14	-4	0	6.5
-14	-2	0	6.77
-14	0	0	7.06
-14	2	0	7.36
-14	4	0	7.7
-14	6	0	8.05
-14	8	0	8.43
-14	10	0	8.85
-14	12	0	9.3
-14	14	0	9.79
-14	16	0	10.32
-14	18	0	10.9
-14	20	0	11.53
-14	22	0	12.22
-14	24	0	12.98
-14	26	0	13.81
-12	26	0	12.93
-12	24	0	12.18
-12	22	0	11.51
-12	20	0	10.9
-12	18	0	10.34
-12	16	0	9.82
-12	14	0	9.36
-12	12	0	8.94
-12	10	0	8.54
-12	8	0	8.18
-12	6	0	7.85
-12	4	0	7.55
-12	2	0	7.27
-12	0	0	7.01
-12	-2	0	6.78
-12	-4	0	6.55
-12	-6	0	6.35
-12	-8	0	6.17
-12	-10	0	6
-12	-12	0	5.84
-12	-14	0	5.7
-12	-16	0	5.56
-12	-18	0	5.44
-12	-20	0	5.33
-12	-22	0	5.22
-12	-24	0	5.14
-12	-26	0	5.06
-10	-28	0	5.75
-10	-26	0	5.75
-10	-24	0	5.76
-10	-22	0	5.77
-10	-20	0	5.81
-10	-18	0	5.87
-10	-16	0	5.93
-10	-14	0	6
-10	-12	0	6.09
-10	-10	0	6.21
-10	-8	0	6.32
-10	-6	0	6.46
-10	-4	0	6.61
-10	-2	0	6.78
-10	0	0	6.97
-10	2	0	7.18
-10	4	0	7.41
-10	6	0	7.66
-10	8	0	7.94
-10	10	0	8.25
-10	12	0	8.58
-10	14	0	8.95
-10	16	0	9.35
-10	18	0	9.8
-10	20	0	10.29
-10	22	0	10.82
-10	24	0	11.42
-10	26	0	12.08
-10	28	0	12.81
-8	28	0	11.89
-8	26	0	11.25
-8	24	0	10.67
-8	22	0	10.16
-8	20	0	9.69
-8	18	0	9.27
-8	16	0	8.89
-8	14	0	8.54
-8	12	0	8.23
-8	10	0	7.95
-8	8	0	7.7
-8	6	0	7.47
-8	4	0	7.27
-8	2	0	7.09
-8	0	0	6.93
-8	-2	0	6.79
-8	-4	0	6.67
-8	-6	0	6.56
-8	-8	0	6.48
-8	-10	0	6.4
-8	-12	0	6.35
-8	-14	0	6.31
-8	-16	0	6.28
-8	-18	0	6.28
-8	-20	0	6.29
-8	-22	0	6.32
-8	-24	0	6.36
-8	-26	0	6.42
-8	-28	0	6.51
-6	-28	0	7.24
-6	-26	0	7.08
-6	-24	0	6.95
-6	-22	0	6.84
-6	-20	0	6.75
-6	-18	0	6.68
-6	-16	0	6.63
-6	-14	0	6.6
-6	-12	0	6.59
-6	-10	0	6.6
-6	-8	0	6.62
-6	-6	0	6.66
-6	-4	0	6.72
-6	-2	0	6.8
-6	0	0	6.89
-6	2	0	7
-6	4	0	7.13
-6	6	0	7.29
-6	8	0	7.46
-6	10	0	7.67
-6	12	0	7.89
-6	14	0	8.14
-6	16	0	8.43
-6	18	0	8.75
-6	20	0	9.11
-6	22	0	9.5
-6	24	0	9.94
-6	26	0	10.44
-6	28	0	10.99
-4	28	0	10.11
-4	26	0	9.63
-4	24	0	9.22
-4	22	0	8.85
-4	20	0	8.53
-4	18	0	8.23
-4	16	0	7.98
-4	14	0	7.75
-4	12	0	7.55
-4	10	0	7.38
-4	8	0	7.23
-4	6	0	7.1
-4	4	0	7
-4	2	0	6.92
-4	0	0	6.85
-4	-2	0	6.8
-4	-4	0	6.78
-4	-6	0	6.76
-4	-8	0	6.76
-4	-10	0	6.79
-4	-12	0	6.84
-4	-14	0	6.9
-4	-16	0	6.98
-4	-18	0	7.09
-4	-20	0	7.21
-4	-22	0	7.36
-4	-24	0	7.54
-4	-26	0	7.74
-4	-28	0	7.97
-2	-28	0	8.69
-2	-26	0	8.38
-2	-24	0	8.11
-2	-22	0	7.87
-2	-20	0	7.67
-2	-18	0	7.48
-2	-16	0	7.33
-2	-14	0	7.19
-2	-12	0	7.07
-2	-10	0	6.99
-2	-8	0	6.92
-2	-6	0	6.86
-2	-4	0	6.82
-2	-2	0	6.8
-2	0	0	6.8
-2	2	0	6.83
-2	4	0	6.87
-2	6	0	6.92
-2	8	0	7
-2	10	0	7.1
-2	12	0	7.22
-2	14	0	7.37
-2	16	0	7.53
-2	18	0	7.73
-2	20	0	7.95
-2	22	0	8.21
-2	24	0	8.51
-2	26	0	8.84
-2	28	0	9.22
0	30	0	8.68
0	28	0	8.35
0	26	0	8.05
0	24	0	7.79
0	22	0	7.57
0	20	0	7.38
0	18	0	7.22
0	16	0	7.08
0	14	0	6.97
0	12	0	6.89
0	10	0	6.82
0	8	0	6.77
0	6	0	6.74
0	4	0	6.74
0	2	0	6.74
0	0	0	6.77
0	-2	0	6.81
0	-4	0	6.87
0	-6	0	6.96
0	-8	0	7.06
0	-10	0	7.18
0	-12	0	7.32
0	-14	0	7.49
0	-16	0	7.67
0	-18	0	7.88
0	-20	0	8.12
0	-22	0	8.39
0	-24	0	8.69
0	-26	0	9.03
0	-28	0	9.41
0	-30	0	9.84
2	-28	0	10.14
2	-26	0	9.68
2	-24	0	9.27
2	-22	0	8.9
2	-20	0	8.58
2	-18	0	8.28
2	-16	0	8.01
2	-14	0	7.77
2	-12	0	7.56
2	-10	0	7.37
2	-8	0	7.2
2	-6	0	7.05
2	-4	0	6.93
2	-2	0	6.82
2	0	0	6.73
2	2	0	6.65
2	4	0	6.6
2	6	0	6.56
2	8	0	6.54
2	10	0	6.53
2	12	0	6.55
2	14	0	6.58
2	16	0	6.64
2	18	0	6.71
2	20	0	6.8
2	22	0	6.92
2	24	0	7.07
2	26	0	7.25
2	28	0	7.45
4	28	0	6.55
4	26	0	6.44
4	24	0	6.34
4	22	0	6.27
4	20	0	6.22
4	18	0	6.19
4	16	0	6.18
4	14	0	6.18
4	12	0	6.21
4	10	0	6.25
4	8	0	6.31
4	6	0	6.38
4	4	0	6.46
4	2	0	6.56
4	0	0	6.69
4	-2	0	6.83
4	-4	0	6.98
4	-6	0	7.15
4	-8	0	7.35
4	-10	0	7.57
4	-12	0	7.81
4	-14	0	8.07
4	-16	0	8.37
4	-18	0	8.69
4	-20	0	9.04
4	-22	0	9.43
4	-24	0	9.86
4	-26	0	10.35
4	-28	0	10.87
6	-28	0	11.61
6	-26	0	11.01
6	-24	0	10.46
6	-22	0	9.96
6	-20	0	9.51
6	-18	0	9.09
6	-16	0	8.72
6	-14	0	8.37
6	-12	0	8.06
6	-10	0	7.77
6	-8	0	7.49
6	-6	0	7.25
6	-4	0	7.03
6	-2	0	6.83
6	0	0	6.64
6	2	0	6.48
6	4	0	6.33
6	6	0	6.19
6	8	0	6.07
6	10	0	5.96
6	12	0	5.87
6	14	0	5.79
6	16	0	5.72
6	18	0	5.67
6	20	0	5.63
6	22	0	5.6
6	24	0	5.61
6	26	0	5.62
6	28	0	5.65
8	28	0	4.71
8	26	0	4.77
8	24	0	4.84
8	22	0	4.93
8	20	0	5.03
8	18	0	5.13
8	16	0	5.25
8	14	0	5.38
8	12	0	5.51
8	10	0	5.67
8	8	0	5.82
8	6	0	6
8	4	0	6.18
8	2	0	6.39
8	0	0	6.61
8	-2	0	6.83
8	-4	0	7.08
8	-6	0	7.36
8	-8	0	7.65
8	-10	0	7.97
8	-12	0	8.31
8	-14	0	8.68
8	-16	0	9.08
8	-18	0	9.52
8	-20	0	9.99
8	-22	0	10.51
8	-24	0	11.07
8	-26	0	11.69
8	-28	0	12.37
10	-28	0	13.16
10	-26	0	12.39
10	-24	0	11.7
10	-22	0	11.07
10	-20	0	10.49
10	-18	0	9.95
10	-16	0	9.46
10	-14	0	8.99
10	-12	0	8.57
10	-10	0	8.18
10	-8	0	7.81
10	-6	0	7.47
10	-4	0	7.14
10	-2	0	6.84
10	0	0	6.56
10	2	0	6.3
10	4	0	6.04
10	6	0	5.8
10	8	0	5.58
10	10	0	5.36
10	12	0	5.16
10	14	0	4.96
10	16	0	4.78
10	18	0	4.59
10	20	0	4.41
10	22	0	4.25
10	24	0	4.07
10	26	0	3.91
10	28	0	3.76
12	26	0	3.02
12	24	0	3.27
12	22	0	3.52
12	20	0	3.77
12	18	0	4.02
12	16	0	4.27
12	14	0	4.53
12	12	0	4.79
12	10	0	5.06
12	8	0	5.33
12	6	0	5.6
12	4	0	5.9
12	2	0	6.2
12	0	0	6.52
12	-2	0	6.86
12	-4	0	7.21
12	-6	0	7.58
12	-8	0	7.98
12	-10	0	8.4
12	-12	0	8.85
12	-14	0	9.33
12	-16	0	9.85
12	-18	0	10.4
12	-20	0	11.01
12	-22	0	11.66
12	-24	0	12.37
12	-26	0	13.13
14	-26	0	13.89
14	-24	0	13.04
14	-22	0	12.26
14	-20	0	11.54
14	-18	0	10.87
14	-16	0	10.25
14	-14	0	9.68
14	-12	0	9.14
14	-10	0	8.63
14	-8	0	8.16
14	-6	0	7.71
14	-4	0	7.29
14	-2	0	6.88
14	0	0	6.5
14	2	0	6.13
14	4	0	5.77
14	6	0	5.42
14	8	0	5.08
14	10	0	4.75
14	12	0	4.42
14	14	0	4.1
14	16	0	3.78
14	18	0	3.46
14	20	0	3.13
14	22	0	2.8
14	24	0	2.46
14	26	0	2.11
16	24	0	1.59
16	22	0	2.02
16	20	0	2.44
16	18	0	2.84
16	16	0	3.25
16	14	0	3.64
16	12	0	4.03
16	10	0	4.42
16	8	0	4.82
16	6	0	5.21
16	4	0	5.61
16	2	0	6.03
16	0	0	6.45
16	-2	0	6.9
16	-4	0	7.36
16	-6	0	7.85
16	-8	0	8.35
16	-10	0	8.89
16	-12	0	9.46
16	-14	0	10.05
16	-16	0	10.7
16	-18	0	11.38
16	-20	0	12.12
16	-22	0	12.92
16	-24	0	13.78
18	-24	0	14.54
18	-22	0	13.58
18	-20	0	12.71
18	-18	0	11.89
18	-16	0	11.14
18	-14	0	10.43
18	-12	0	9.76
18	-10	0	9.13
18	-8	0	8.54
18	-6	0	7.96
18	-4	0	7.43
18	-2	0	6.91
18	0	0	6.41
18	2	0	5.91
18	4	0	5.44
18	6	0	4.98
18	8	0	4.52
18	10	0	4.06
18	12	0	3.61
18	14	0	3.15
18	16	0	2.68
18	18	0	2.21
18	20	0	1.72
18	22	0	1.21
18	24	0	0.68
20	22	0	0.34
20	20	0	0.94
20	18	0	1.53
20	16	0	2.09
20	14	0	2.63
20	12	0	3.17
20	10	0	3.69
20	8	0	4.21
20	6	0	4.75
20	4	0	5.27
20	2	0	5.81
20	0	0	6.36
20	-2	0	6.93
20	-4	0	7.51
20	-6	0	8.11
20	-8	0	8.75
20	-10	0	9.4
20	-12	0	10.09
20	-14	0	10.83
20	-16	0	11.6
20	-18	0	12.44
20	-20	0	13.34
20	-22	0	14.3
22	-20	0	14
22	-18	0	13.03
22	-16	0	12.12
22	-14	0	11.27
22	-12	0	10.46
22	-10	0	9.69
22	-8	0	8.95
22	-6	0	8.25
22	-4	0	7.58
22	-2	0	6.93
22	0	0	6.3
22	2	0	5.69
22	4	0	5.09
22	6	0	4.5
22	8	0	3.91
22	10	0	3.31
22	12	0	2.72
22	14	0	2.11
22	16	0	1.48
22	18	0	0.82
22	20	0	0.15
24	18	0	0.06
24	16	0	0.8
24	14	0	1.52
24	12	0	2.21
24	10	0	2.89
24	8	0	3.56
24	6	0	4.23
24	4	0	4.89
24	2	0	5.56
24	0	0	6.24
24	-2	0	6.94
24	-4	0	7.66
24	-6	0	8.4
24	-8	0	9.16
24	-10	0	9.97
24	-12	0	10.8
24	-14	0	11.69
24	-16	0	12.63
24	-18	0	13.63
26	-14	0	12.17
26	-12	0	11.2
26	-10	0	10.27
26	-8	0	9.39
26	-6	0	8.54
26	-4	0	7.73
26	-2	0	6.93
26	0	0	6.16
26	2	0	5.4
26	4	0	4.66
26	6	0	3.91
26	8	0	3.17
26	10	0	2.42
26	12	0	1.65
26	14	0	0.87
28	10	0	1.93
28	8	0	2.77
28	6	0	3.6
28	4	0	4.43
28	2	0	5.25
28	0	0	6.1
28	-2	0	6.94
28	-4	0	7.81
28	-6	0	8.72
28	-8	0	9.65
28	-10	0	10.62
30	0	0	6.02
