# Supplementary material for: A comprehensive approach to characterize navigation instruments for magnetic guidance in biological systems
Source: Sci Rep. 2024 Apr 3;14:7879. doi: 10.1038/s41598-024-58091-x (PMC10991419; doi:10.1038/s41598-024-58091-x)
Supplement: Supplementary file 1 — Supplementary Information. [file 41598_2024_58091_MOESM1_ESM.zip › rawdata/figs4_5/dipquad2D_x.txt]

% 22-Mar-2023 16:09:05
% parameters:
% xmin = -36 mm
% xmax = 36 mm
% nx = 73 points
% ymin = -36 mm
% ymax = 36 mm
% ny = 73 points
% zmin = 0 mm
% zmax = 0 mm
% nz = 1 points
% circular dimensions: x= 1 y= 1 z= 0
% LS auto mode = 1
% =================================================================== 
% x [mm]	y [mm]	z [mm]	B [G]
-36	0	0	-86.3
-35	8	0	-75.6
-35	7	0	-76.7
-35	6	0	-77.8
-35	5	0	-78.9
-35	4	0	-80.2
-35	3	0	-81.5
-35	2	0	-82.8
-35	1	0	-84.2
-35	0	0	-85.7
-35	-1	0	-87.2
-35	-2	0	-88.7
-35	-3	0	-90.3
-35	-4	0	-92
-35	-5	0	-93.7
-35	-6	0	-95.5
-35	-7	0	-97.3
-35	-8	0	-99.2
-34	-11	0	-104.8
-34	-10	0	-102.6
-34	-9	0	-100.6
-34	-8	0	-98.6
-34	-7	0	-96.7
-34	-6	0	-94.9
-34	-5	0	-93.1
-34	-4	0	-91.4
-34	-3	0	-89.7
-34	-2	0	-88.1
-34	-1	0	-86.6
-34	0	0	-85.1
-34	1	0	-83.6
-34	2	0	-82.2
-34	3	0	-80.9
-34	4	0	-79.6
-34	5	0	-78.3
-34	6	0	-77.1
-34	7	0	-76
-34	8	0	-74.9
-34	9	0	-73.8
-34	10	0	-72.8
-34	11	0	-71.7
-33	14	0	-68
-33	13	0	-69
-33	12	0	-70
-33	11	0	-71
-33	10	0	-72
-33	9	0	-73.1
-33	8	0	-74.2
-33	7	0	-75.3
-33	6	0	-76.5
-33	5	0	-77.7
-33	4	0	-78.9
-33	3	0	-80.2
-33	2	0	-81.6
-33	1	0	-83
-33	0	0	-84.4
-33	-1	0	-86
-33	-2	0	-87.5
-33	-3	0	-89.1
-33	-4	0	-90.8
-33	-5	0	-92.5
-33	-6	0	-94.3
-33	-7	0	-96.1
-33	-8	0	-98
-33	-9	0	-100
-33	-10	0	-102
-33	-11	0	-104.2
-33	-12	0	-106.5
-33	-13	0	-108.8
-33	-14	0	-111.3
-32	-16	0	-115.8
-32	-15	0	-113.2
-32	-14	0	-110.6
-32	-13	0	-108.2
-32	-12	0	-105.9
-32	-11	0	-103.6
-32	-10	0	-101.5
-32	-9	0	-99.4
-32	-8	0	-97.4
-32	-7	0	-95.5
-32	-6	0	-93.7
-32	-5	0	-91.9
-32	-4	0	-90.2
-32	-3	0	-88.5
-32	-2	0	-86.9
-32	-1	0	-85.4
-32	0	0	-83.8
-32	1	0	-82.4
-32	2	0	-81
-32	3	0	-79.6
-32	4	0	-78.3
-32	5	0	-77
-32	6	0	-75.8
-32	7	0	-74.6
-32	8	0	-73.5
-32	9	0	-72.4
-32	10	0	-71.3
-32	11	0	-70.2
-32	12	0	-69.2
-32	13	0	-68.1
-32	14	0	-67.1
-32	15	0	-66.2
-32	16	0	-65.2
-31	18	0	-62.6
-31	17	0	-63.4
-31	16	0	-64.4
-31	15	0	-65.3
-31	14	0	-66.2
-31	13	0	-67.6
-31	12	0	-68.2
-31	11	0	-69.2
-31	10	0	-70.3
-31	9	0	-71.5
-31	8	0	-72.5
-31	7	0	-73.6
-31	6	0	-74.9
-31	5	0	-76
-31	4	0	-77.3
-31	3	0	-78.6
-31	2	0	-79.9
-31	1	0	-81.4
-31	0	0	-82.8
-31	-1	0	-84.2
-31	-2	0	-85.8
-31	-3	0	-87.5
-31	-4	0	-89.2
-31	-5	0	-90.9
-31	-6	0	-92.5
-31	-7	0	-94.4
-31	-8	0	-96.2
-31	-9	0	-98.4
-31	-10	0	-100.4
-31	-11	0	-102.6
-31	-12	0	-104.8
-31	-13	0	-107.1
-31	-14	0	-109.4
-31	-15	0	-111.8
-31	-16	0	-114.6
-31	-17	0	-117.4
-31	-18	0	-120.2
-30	-19	0	-122.5
-30	-18	0	-119.5
-30	-17	0	-116.7
-30	-16	0	-113.9
-30	-15	0	-110.9
-30	-14	0	-108.9
-30	-13	0	-106.5
-30	-12	0	-104.2
-30	-11	0	-101.9
-30	-10	0	-99.9
-30	-9	0	-97.8
-30	-8	0	-95.8
-30	-7	0	-93.8
-30	-6	0	-92
-30	-5	0	-90.2
-30	-4	0	-88.6
-30	-3	0	-87
-30	-2	0	-85.4
-30	-1	0	-83.7
-30	0	0	-82.3
-30	1	0	-80.9
-30	2	0	-79.5
-30	3	0	-78.1
-30	4	0	-76.7
-30	5	0	-75.4
-30	6	0	-74.2
-30	7	0	-73
-30	8	0	-71.8
-30	9	0	-70.6
-30	10	0	-69.5
-30	11	0	-68.5
-30	12	0	-67.4
-30	13	0	-66.5
-30	14	0	-65.2
-30	15	0	-64.3
-30	16	0	-63.5
-30	17	0	-62.6
-30	18	0	-61.7
-30	19	0	-60.8
-29	21	0	-58.3
-29	20	0	-59.2
-29	19	0	-60.1
-29	18	0	-61
-29	17	0	-61.9
-29	16	0	-62.8
-29	15	0	-63.9
-29	14	0	-64.9
-29	13	0	-66
-29	12	0	-66.9
-29	11	0	-68
-29	10	0	-69
-29	9	0	-70.1
-29	8	0	-71.3
-29	7	0	-72.6
-29	6	0	-73.8
-29	5	0	-74.8
-29	4	0	-75.9
-29	3	0	-77.3
-29	2	0	-78.7
-29	1	0	-80.4
-29	0	0	-81.7
-29	-1	0	-83.3
-29	-2	0	-84.8
-29	-3	0	-86.4
-29	-4	0	-88.1
-29	-5	0	-89.8
-29	-6	0	-91.6
-29	-7	0	-93.5
-29	-8	0	-95.3
-29	-9	0	-97.3
-29	-10	0	-99.3
-29	-11	0	-101.5
-29	-12	0	-103.7
-29	-13	0	-106
-29	-14	0	-108.4
-29	-15	0	-110.8
-29	-16	0	-113.5
-29	-17	0	-116.2
-29	-18	0	-119
-29	-19	0	-121.9
-29	-20	0	-125.1
-29	-21	0	-128.2
-28	-22	0	-130.9
-28	-21	0	-127.5
-28	-20	0	-124.3
-28	-19	0	-121.3
-28	-18	0	-118.3
-28	-17	0	-115.4
-28	-16	0	-112.9
-28	-15	0	-110.4
-28	-14	0	-108.1
-28	-13	0	-105.5
-28	-12	0	-103.3
-28	-11	0	-100.9
-28	-10	0	-98.9
-28	-9	0	-96.9
-28	-8	0	-94.9
-28	-7	0	-93
-28	-6	0	-91.3
-28	-5	0	-89.5
-28	-4	0	-87.8
-28	-3	0	-86
-28	-2	0	-84.5
-28	-1	0	-83
-28	0	0	-81.4
-28	1	0	-80
-28	2	0	-78.6
-28	3	0	-77.2
-28	4	0	-75.8
-28	5	0	-74.6
-28	6	0	-73.3
-28	7	0	-72.1
-28	8	0	-70.9
-28	9	0	-69.8
-28	10	0	-68.7
-28	11	0	-67.6
-28	12	0	-66.5
-28	13	0	-65.5
-28	14	0	-64.4
-28	15	0	-63.5
-28	16	0	-62.5
-28	17	0	-61.5
-28	18	0	-60.5
-28	19	0	-59.6
-28	20	0	-58.7
-28	21	0	-57.7
-28	22	0	-56.8
-27	23	0	-55.2
-27	22	0	-56.2
-27	21	0	-57.1
-27	20	0	-58.1
-27	19	0	-59
-27	18	0	-60
-27	17	0	-61
-27	16	0	-61.9
-27	15	0	-63
-27	14	0	-64
-27	13	0	-64.9
-27	12	0	-66.1
-27	11	0	-67.1
-27	10	0	-68.3
-27	9	0	-69.5
-27	8	0	-70.6
-27	7	0	-71.8
-27	6	0	-73
-27	5	0	-74.2
-27	4	0	-75.6
-27	3	0	-76.9
-27	2	0	-78.3
-27	1	0	-79.7
-27	0	0	-81.1
-27	-1	0	-82.5
-27	-2	0	-84
-27	-3	0	-85.8
-27	-4	0	-87.4
-27	-5	0	-89.1
-27	-6	0	-90.7
-27	-7	0	-92.6
-27	-8	0	-94.5
-27	-9	0	-96.4
-27	-10	0	-98.5
-27	-11	0	-100.7
-27	-12	0	-102.9
-27	-13	0	-105.1
-27	-14	0	-107.5
-27	-15	0	-109.9
-27	-16	0	-112.4
-27	-17	0	-115
-27	-18	0	-117.8
-27	-19	0	-120.8
-27	-20	0	-123.8
-27	-21	0	-127
-27	-22	0	-130.3
-27	-23	0	-133.9
-26	-24	0	-136.9
-26	-23	0	-133.2
-26	-22	0	-129.7
-26	-21	0	-126.3
-26	-20	0	-123.2
-26	-19	0	-120.1
-26	-18	0	-117.2
-26	-17	0	-114.5
-26	-16	0	-111.8
-26	-15	0	-109.3
-26	-14	0	-106.9
-26	-13	0	-104.6
-26	-12	0	-102.4
-26	-11	0	-100.2
-26	-10	0	-98.1
-26	-9	0	-96.1
-26	-8	0	-94.1
-26	-7	0	-92.2
-26	-6	0	-90.4
-26	-5	0	-88.6
-26	-4	0	-87
-26	-3	0	-85.2
-26	-2	0	-83.6
-26	-1	0	-82.1
-26	0	0	-80.7
-26	1	0	-79.3
-26	2	0	-77.9
-26	3	0	-76.5
-26	4	0	-75.2
-26	5	0	-73.9
-26	6	0	-72.6
-26	7	0	-71.4
-26	8	0	-70.2
-26	9	0	-69.1
-26	10	0	-67.9
-26	11	0	-66.8
-26	12	0	-65.7
-26	13	0	-64.7
-26	14	0	-63.6
-26	15	0	-62.6
-26	16	0	-61.6
-26	17	0	-60.6
-26	18	0	-59.6
-26	19	0	-58.6
-26	20	0	-57.6
-26	21	0	-56.6
-26	22	0	-55.6
-26	23	0	-54.6
-26	24	0	-53.6
-25	25	0	-51.9
-25	24	0	-53
-25	23	0	-54
-25	22	0	-55.1
-25	21	0	-56
-25	20	0	-57
-25	19	0	-58
-25	18	0	-59
-25	17	0	-60
-25	16	0	-61
-25	15	0	-62
-25	14	0	-63.1
-25	13	0	-64.1
-25	12	0	-65.2
-25	11	0	-66.3
-25	10	0	-67.4
-25	9	0	-68.6
-25	8	0	-69.8
-25	7	0	-70.9
-25	6	0	-72.2
-25	5	0	-73.5
-25	4	0	-74.8
-25	3	0	-76.1
-25	2	0	-77.5
-25	1	0	-78.9
-25	0	0	-80.4
-25	-1	0	-81.9
-25	-2	0	-83.4
-25	-3	0	-85
-25	-4	0	-86.6
-25	-5	0	-88.3
-25	-6	0	-90
-25	-7	0	-91.9
-25	-8	0	-93.7
-25	-9	0	-95.7
-25	-10	0	-97.7
-25	-11	0	-99.8
-25	-12	0	-102
-25	-13	0	-104.2
-25	-14	0	-106.6
-25	-15	0	-109
-25	-16	0	-111.6
-25	-17	0	-114.2
-25	-18	0	-117
-25	-19	0	-119.8
-25	-20	0	-122.9
-25	-21	0	-126
-25	-22	0	-129.3
-25	-23	0	-132.8
-25	-24	0	-136.4
-25	-25	0	-140.3
-24	-26	0	-143.6
-24	-25	0	-139.6
-24	-24	0	-135.8
-24	-23	0	-132.1
-24	-22	0	-128.7
-24	-21	0	-125.4
-24	-20	0	-122.3
-24	-19	0	-119.3
-24	-18	0	-116.4
-24	-17	0	-113.7
-24	-16	0	-111
-24	-15	0	-108.5
-24	-14	0	-106.1
-24	-13	0	-103.8
-24	-12	0	-101.5
-24	-11	0	-99.4
-24	-10	0	-97.3
-24	-9	0	-95.3
-24	-8	0	-93.4
-24	-7	0	-91.5
-24	-6	0	-89.7
-24	-5	0	-87.9
-24	-4	0	-86.2
-24	-3	0	-84.6
-24	-2	0	-83
-24	-1	0	-81.4
-24	0	0	-79.9
-24	1	0	-78.5
-24	2	0	-77.1
-24	3	0	-75.7
-24	4	0	-74.4
-24	5	0	-73.1
-24	6	0	-71.8
-24	7	0	-70.6
-24	8	0	-69.4
-24	9	0	-68.2
-24	10	0	-67.1
-24	11	0	-65.9
-24	12	0	-64.8
-24	13	0	-63.7
-24	14	0	-62.6
-24	15	0	-61.6
-24	16	0	-60.6
-24	17	0	-59.6
-24	18	0	-58.5
-24	19	0	-57.6
-24	20	0	-56.5
-24	21	0	-55.5
-24	22	0	-54.5
-24	23	0	-53.5
-24	24	0	-52.4
-24	25	0	-51.3
-24	26	0	-50.2
-23	27	0	-48.5
-23	26	0	-49.7
-23	25	0	-50.8
-23	24	0	-51.9
-23	23	0	-52.9
-23	22	0	-54
-23	21	0	-55
-23	20	0	-56
-23	19	0	-57.1
-23	18	0	-58
-23	17	0	-59
-23	16	0	-60.1
-23	15	0	-61.1
-23	14	0	-62.2
-23	13	0	-63.3
-23	12	0	-64.4
-23	11	0	-65.5
-23	10	0	-66.6
-23	9	0	-67.8
-23	8	0	-68.9
-23	7	0	-70.2
-23	6	0	-71.3
-23	5	0	-72.6
-23	4	0	-73.9
-23	3	0	-75.3
-23	2	0	-76.7
-23	1	0	-78.1
-23	0	0	-79.6
-23	-1	0	-81.1
-23	-2	0	-82.6
-23	-3	0	-84.2
-23	-4	0	-85.8
-23	-5	0	-87.5
-23	-6	0	-89.3
-23	-7	0	-91
-23	-8	0	-92.8
-23	-9	0	-94.8
-23	-10	0	-96.9
-23	-11	0	-98.9
-23	-12	0	-101.1
-23	-13	0	-103.3
-23	-14	0	-105.6
-23	-15	0	-108.1
-23	-16	0	-110.6
-23	-17	0	-113.2
-23	-18	0	-115.9
-23	-19	0	-118.8
-23	-20	0	-121.8
-23	-21	0	-124.9
-23	-22	0	-128.1
-23	-23	0	-131.6
-23	-24	0	-135.1
-23	-25	0	-138.9
-23	-26	0	-142.9
-23	-27	0	-147.1
-22	-28	0	-150.8
-22	-27	0	-146.4
-22	-26	0	-142.2
-22	-25	0	-138.3
-22	-24	0	-134.5
-22	-23	0	-130.9
-22	-22	0	-127.5
-22	-21	0	-124.3
-22	-20	0	-121.2
-22	-19	0	-118.2
-22	-18	0	-115.4
-22	-17	0	-112.7
-22	-16	0	-110.1
-22	-15	0	-107.6
-22	-14	0	-105.2
-22	-13	0	-102.9
-22	-12	0	-100.7
-22	-11	0	-98.5
-22	-10	0	-96.5
-22	-9	0	-94.5
-22	-8	0	-92.6
-22	-7	0	-90.7
-22	-6	0	-88.9
-22	-5	0	-87.1
-22	-4	0	-85.4
-22	-3	0	-83.8
-22	-2	0	-82.2
-22	-1	0	-80.7
-22	0	0	-79.2
-22	1	0	-77.8
-22	2	0	-76.4
-22	3	0	-75
-22	4	0	-73.7
-22	5	0	-72.4
-22	6	0	-71.1
-22	7	0	-69.9
-22	8	0	-68.7
-22	9	0	-67.5
-22	10	0	-66.3
-22	11	0	-65.2
-22	12	0	-64.1
-22	13	0	-63
-22	14	0	-61.9
-22	15	0	-60.8
-22	16	0	-59.8
-22	17	0	-58.7
-22	18	0	-57.7
-22	19	0	-56.6
-22	20	0	-55.6
-22	21	0	-54.6
-22	22	0	-53.5
-22	23	0	-52.5
-22	24	0	-51.4
-22	25	0	-50.3
-22	26	0	-49.2
-22	27	0	-48
-22	28	0	-46.8
-21	29	0	-45
-21	28	0	-46.3
-21	27	0	-47.5
-21	26	0	-48.7
-21	25	0	-49.8
-21	24	0	-50.9
-21	23	0	-52
-21	22	0	-53.1
-21	21	0	-54.1
-21	20	0	-55.2
-21	19	0	-56.2
-21	18	0	-57.3
-21	17	0	-58.3
-21	16	0	-59.4
-21	15	0	-60.4
-21	14	0	-61.5
-21	13	0	-62.6
-21	12	0	-63.7
-21	11	0	-64.9
-21	10	0	-66
-21	9	0	-67.2
-21	8	0	-68.3
-21	7	0	-69.6
-21	6	0	-70.8
-21	5	0	-72.1
-21	4	0	-73.4
-21	3	0	-74.7
-21	2	0	-76.1
-21	1	0	-77.5
-21	0	0	-78.9
-21	-1	0	-80.4
-21	-2	0	-82
-21	-3	0	-83.5
-21	-4	0	-85.2
-21	-5	0	-86.9
-21	-6	0	-88.6
-21	-7	0	-90.4
-21	-8	0	-92.3
-21	-9	0	-94.2
-21	-10	0	-96.2
-21	-11	0	-98.2
-21	-12	0	-100.4
-21	-13	0	-102.6
-21	-14	0	-104.9
-21	-15	0	-107.2
-21	-16	0	-109.8
-21	-17	0	-112.4
-21	-18	0	-115.1
-21	-19	0	-117.9
-21	-20	0	-120.8
-21	-21	0	-123.9
-21	-22	0	-127.1
-21	-23	0	-130.5
-21	-24	0	-134
-21	-25	0	-137.8
-21	-26	0	-141.7
-21	-27	0	-145.8
-21	-28	0	-150.2
-21	-29	0	-154.7
-20	-29	0	-154
-20	-28	0	-149.5
-20	-27	0	-145.2
-20	-26	0	-141.1
-20	-25	0	-137.2
-20	-24	0	-133.5
-20	-23	0	-130
-20	-22	0	-126.6
-20	-21	0	-123.4
-20	-20	0	-120.3
-20	-19	0	-117.4
-20	-18	0	-114.6
-20	-17	0	-111.9
-20	-16	0	-109.4
-20	-15	0	-106.9
-20	-14	0	-104.5
-20	-13	0	-102.2
-20	-12	0	-100
-20	-11	0	-97.8
-20	-10	0	-95.8
-20	-9	0	-93.8
-20	-8	0	-91.9
-20	-7	0	-90
-20	-6	0	-88.2
-20	-5	0	-86.5
-20	-4	0	-84.8
-20	-3	0	-83.2
-20	-2	0	-81.6
-20	-1	0	-80
-20	0	0	-78.6
-20	1	0	-77.1
-20	2	0	-75.7
-20	3	0	-74.3
-20	4	0	-73
-20	5	0	-71.7
-20	6	0	-70.4
-20	7	0	-69.2
-20	8	0	-68
-20	9	0	-66.8
-20	10	0	-65.6
-20	11	0	-64.5
-20	12	0	-63.3
-20	13	0	-62.3
-20	14	0	-61.2
-20	15	0	-60.1
-20	16	0	-59
-20	17	0	-57.9
-20	18	0	-56.9
-20	19	0	-55.8
-20	20	0	-54.7
-20	21	0	-53.7
-20	22	0	-52.6
-20	23	0	-51.6
-20	24	0	-50.5
-20	25	0	-49.4
-20	26	0	-48.2
-20	27	0	-47
-20	28	0	-45.8
-20	29	0	-44.5
-19	30	0	-42.7
-19	29	0	-44
-19	28	0	-45.3
-19	27	0	-46.6
-19	26	0	-47.8
-19	25	0	-48.9
-19	24	0	-50.1
-19	23	0	-51.2
-19	22	0	-52.3
-19	21	0	-53.3
-19	20	0	-54.4
-19	19	0	-55.4
-19	18	0	-56.5
-19	17	0	-57.5
-19	16	0	-58.6
-19	15	0	-59.6
-19	14	0	-60.7
-19	13	0	-61.8
-19	12	0	-62.9
-19	11	0	-64.1
-19	10	0	-65.2
-19	9	0	-66.4
-19	8	0	-67.6
-19	7	0	-68.9
-19	6	0	-70.1
-19	5	0	-71.3
-19	4	0	-72.7
-19	3	0	-74
-19	2	0	-75.4
-19	1	0	-76.8
-19	0	0	-78.3
-19	-1	0	-79.7
-19	-2	0	-81.3
-19	-3	0	-82.9
-19	-4	0	-84.5
-19	-5	0	-86.2
-19	-6	0	-87.9
-19	-7	0	-89.7
-19	-8	0	-91.5
-19	-9	0	-93.4
-19	-10	0	-95.3
-19	-11	0	-97.4
-19	-12	0	-99.5
-19	-13	0	-101.7
-19	-14	0	-104
-19	-15	0	-106.4
-19	-16	0	-108.9
-19	-17	0	-111.4
-19	-18	0	-114.1
-19	-19	0	-116.9
-19	-20	0	-119.8
-19	-21	0	-122.9
-19	-22	0	-126
-19	-23	0	-129.4
-19	-24	0	-132.9
-19	-25	0	-136.6
-19	-26	0	-140.5
-19	-27	0	-144.5
-19	-28	0	-148.8
-19	-29	0	-153.4
-19	-30	0	-158.2
-18	-31	0	-162.6
-18	-30	0	-157.6
-18	-29	0	-152.8
-18	-28	0	-148.3
-18	-27	0	-144
-18	-26	0	-140
-18	-25	0	-136.1
-18	-24	0	-132.5
-18	-23	0	-129
-18	-22	0	-125.7
-18	-21	0	-122.5
-18	-20	0	-119.4
-18	-19	0	-116.5
-18	-18	0	-113.8
-18	-17	0	-111.1
-18	-16	0	-108.5
-18	-15	0	-106.1
-18	-14	0	-103.7
-18	-13	0	-101.4
-18	-12	0	-99.2
-18	-11	0	-97.1
-18	-10	0	-95.1
-18	-9	0	-93.1
-18	-8	0	-91.2
-18	-7	0	-89.4
-18	-6	0	-87.6
-18	-5	0	-85.9
-18	-4	0	-84.2
-18	-3	0	-82.6
-18	-2	0	-81
-18	-1	0	-79.4
-18	0	0	-78
-18	1	0	-76.5
-18	2	0	-75.1
-18	3	0	-73.7
-18	4	0	-72.4
-18	5	0	-71.1
-18	6	0	-69.8
-18	7	0	-68.6
-18	8	0	-67.3
-18	9	0	-66.1
-18	10	0	-65
-18	11	0	-63.8
-18	12	0	-62.7
-18	13	0	-61.6
-18	14	0	-60.5
-18	15	0	-59.4
-18	16	0	-58.3
-18	17	0	-57.2
-18	18	0	-56.2
-18	19	0	-55.1
-18	20	0	-54
-18	21	0	-53
-18	22	0	-51.9
-18	23	0	-50.8
-18	24	0	-49.7
-18	25	0	-48.5
-18	26	0	-47.3
-18	27	0	-46.1
-18	28	0	-44.9
-18	29	0	-43.6
-18	30	0	-42.2
-18	31	0	-40.7
-17	31	0	-40.3
-17	30	0	-41.7
-17	29	0	-43.1
-17	28	0	-44.5
-17	27	0	-45.7
-17	26	0	-46.9
-17	25	0	-48.1
-17	24	0	-49.3
-17	23	0	-50.4
-17	22	0	-51.5
-17	21	0	-52.6
-17	20	0	-53.7
-17	19	0	-54.7
-17	18	0	-55.8
-17	17	0	-56.9
-17	16	0	-58
-17	15	0	-59
-17	14	0	-60.1
-17	13	0	-61.2
-17	12	0	-62.4
-17	11	0	-63.5
-17	10	0	-64.7
-17	9	0	-65.8
-17	8	0	-67
-17	7	0	-68.3
-17	6	0	-69.5
-17	5	0	-70.8
-17	4	0	-72.1
-17	3	0	-73.4
-17	2	0	-74.8
-17	1	0	-76.2
-17	0	0	-77.7
-17	-1	0	-79.2
-17	-2	0	-80.7
-17	-3	0	-82.3
-17	-4	0	-83.9
-17	-5	0	-85.6
-17	-6	0	-87.3
-17	-7	0	-89.1
-17	-8	0	-90.9
-17	-9	0	-92.8
-17	-10	0	-94.8
-17	-11	0	-96.8
-17	-12	0	-98.9
-17	-13	0	-101.1
-17	-14	0	-103.4
-17	-15	0	-105.8
-17	-16	0	-108.2
-17	-17	0	-110.8
-17	-18	0	-113.4
-17	-19	0	-116.2
-17	-20	0	-119.1
-17	-21	0	-122.1
-17	-22	0	-125.3
-17	-23	0	-128.6
-17	-24	0	-132
-17	-25	0	-135.7
-17	-26	0	-139.5
-17	-27	0	-143.5
-17	-28	0	-147.8
-17	-29	0	-152.3
-17	-30	0	-157
-17	-31	0	-162
-16	-32	0	-166.8
-16	-31	0	-161.4
-16	-30	0	-156.4
-16	-29	0	-151.7
-16	-28	0	-147.3
-16	-27	0	-143
-16	-26	0	-139
-16	-25	0	-135.2
-16	-24	0	-131.6
-16	-23	0	-128.1
-16	-22	0	-124.9
-16	-21	0	-121.7
-16	-20	0	-118.7
-16	-19	0	-115.8
-16	-18	0	-113.1
-16	-17	0	-110.4
-16	-16	0	-107.9
-16	-15	0	-105.4
-16	-14	0	-103.1
-16	-13	0	-100.8
-16	-12	0	-98.6
-16	-11	0	-96.5
-16	-10	0	-94.5
-16	-9	0	-92.5
-16	-8	0	-90.6
-16	-7	0	-88.8
-16	-6	0	-87
-16	-5	0	-85.3
-16	-4	0	-83.6
-16	-3	0	-82
-16	-2	0	-80.5
-16	-1	0	-78.9
-16	0	0	-77.4
-16	1	0	-76
-16	2	0	-74.6
-16	3	0	-73.2
-16	4	0	-71.8
-16	5	0	-70.5
-16	6	0	-69.2
-16	7	0	-68
-16	8	0	-66.8
-16	9	0	-65.6
-16	10	0	-64.4
-16	11	0	-63.2
-16	12	0	-62.1
-16	13	0	-61
-16	14	0	-59.9
-16	15	0	-58.8
-16	16	0	-57.7
-16	17	0	-56.6
-16	18	0	-55.5
-16	19	0	-54.5
-16	20	0	-53.4
-16	21	0	-52.3
-16	22	0	-51.2
-16	23	0	-50.1
-16	24	0	-48.9
-16	25	0	-47.8
-16	26	0	-46.6
-16	27	0	-45.3
-16	28	0	-44.1
-16	29	0	-42.7
-16	30	0	-41.3
-16	31	0	-39.8
-16	32	0	-38.2
-15	32	0	-37.8
-15	31	0	-39.4
-15	30	0	-40.9
-15	29	0	-42.3
-15	28	0	-43.7
-15	27	0	-45
-15	26	0	-46.2
-15	25	0	-47.4
-15	24	0	-48.6
-15	23	0	-49.7
-15	22	0	-50.8
-15	21	0	-51.9
-15	20	0	-53
-15	19	0	-54.1
-15	18	0	-55.2
-15	17	0	-56.3
-15	16	0	-57.4
-15	15	0	-58.5
-15	14	0	-59.6
-15	13	0	-60.7
-15	12	0	-61.8
-15	11	0	-62.9
-15	10	0	-64.1
-15	9	0	-65.3
-15	8	0	-66.5
-15	7	0	-67.7
-15	6	0	-69
-15	5	0	-70.2
-15	4	0	-71.6
-15	3	0	-72.9
-15	2	0	-74.3
-15	1	0	-75.7
-15	0	0	-77.1
-15	-1	0	-78.6
-15	-2	0	-80.1
-15	-3	0	-81.7
-15	-4	0	-83.3
-15	-5	0	-85
-15	-6	0	-86.7
-15	-7	0	-88.5
-15	-8	0	-90.3
-15	-9	0	-92.2
-15	-10	0	-94.2
-15	-11	0	-96.2
-15	-12	0	-98.3
-15	-13	0	-100.5
-15	-14	0	-102.7
-15	-15	0	-105.1
-15	-16	0	-107.5
-15	-17	0	-110.1
-15	-18	0	-112.7
-15	-19	0	-115.4
-15	-20	0	-118.3
-15	-21	0	-121.3
-15	-22	0	-124.5
-15	-23	0	-127.8
-15	-24	0	-131.2
-15	-25	0	-134.8
-15	-26	0	-138.6
-15	-27	0	-142.6
-15	-28	0	-146.8
-15	-29	0	-151.2
-15	-30	0	-155.9
-15	-31	0	-160.9
-15	-32	0	-166.2
-14	-33	0	-171.2
-14	-32	0	-165.6
-14	-31	0	-160.3
-14	-30	0	-155.4
-14	-29	0	-150.7
-14	-28	0	-146.3
-14	-27	0	-142.1
-14	-26	0	-138.1
-14	-25	0	-134.4
-14	-24	0	-130.8
-14	-23	0	-127.3
-14	-22	0	-124.1
-14	-21	0	-120.9
-14	-20	0	-117.9
-14	-19	0	-115
-14	-18	0	-112.3
-14	-17	0	-109.7
-14	-16	0	-107
-14	-15	0	-104.6
-14	-14	0	-102.3
-14	-13	0	-100
-14	-12	0	-97.8
-14	-11	0	-95.7
-14	-10	0	-93.7
-14	-9	0	-91.8
-14	-8	0	-89.9
-14	-7	0	-88.1
-14	-6	0	-86.3
-14	-5	0	-84.6
-14	-4	0	-83
-14	-3	0	-81.5
-14	-2	0	-79.9
-14	-1	0	-78.4
-14	0	0	-76.9
-14	1	0	-75.5
-14	2	0	-74.1
-14	3	0	-72.7
-14	4	0	-71.4
-14	5	0	-70.1
-14	6	0	-68.8
-14	7	0	-67.6
-14	8	0	-66.3
-14	9	0	-65.1
-14	10	0	-64
-14	11	0	-62.8
-14	12	0	-61.6
-14	13	0	-60.5
-14	14	0	-59.4
-14	15	0	-58.3
-14	16	0	-57.2
-14	17	0	-56.1
-14	18	0	-55
-14	19	0	-53.9
-14	20	0	-52.8
-14	21	0	-51.7
-14	22	0	-50.6
-14	23	0	-49.5
-14	24	0	-48.3
-14	25	0	-47.2
-14	26	0	-46
-14	27	0	-44.7
-14	28	0	-43.4
-14	29	0	-42
-14	30	0	-40.6
-14	31	0	-39.1
-14	32	0	-37.4
-14	33	0	-35.7
-13	33	0	-35.3
-13	32	0	-37.1
-13	31	0	-38.7
-13	30	0	-40.2
-13	29	0	-41.7
-13	28	0	-43.1
-13	27	0	-44.4
-13	26	0	-45.6
-13	25	0	-46.9
-13	24	0	-48
-13	23	0	-49.2
-13	22	0	-50.3
-13	21	0	-51.4
-13	20	0	-52.5
-13	19	0	-53.6
-13	18	0	-54.7
-13	17	0	-55.8
-13	16	0	-56.9
-13	15	0	-58
-13	14	0	-59.1
-13	13	0	-60.3
-13	12	0	-61.4
-13	11	0	-62.5
-13	10	0	-63.7
-13	9	0	-64.9
-13	8	0	-66.1
-13	7	0	-67.3
-13	6	0	-68.6
-13	5	0	-69.9
-13	4	0	-71.2
-13	3	0	-72.5
-13	2	0	-73.9
-13	1	0	-75.3
-13	0	0	-76.8
-13	-1	0	-78.2
-13	-2	0	-79.8
-13	-3	0	-81.3
-13	-4	0	-82.9
-13	-5	0	-84.6
-13	-6	0	-86.3
-13	-7	0	-88.1
-13	-8	0	-89.9
-13	-9	0	-91.8
-13	-10	0	-93.8
-13	-11	0	-95.8
-13	-12	0	-97.9
-13	-13	0	-100
-13	-14	0	-102.3
-13	-15	0	-104.6
-13	-16	0	-107
-13	-17	0	-109.6
-13	-18	0	-112.2
-13	-19	0	-114.9
-13	-20	0	-117.8
-13	-21	0	-120.7
-13	-22	0	-123.8
-13	-23	0	-127.1
-13	-24	0	-130.5
-13	-25	0	-134.1
-13	-26	0	-137.8
-13	-27	0	-141.8
-13	-28	0	-146
-13	-29	0	-150.4
-13	-30	0	-155
-13	-31	0	-159.9
-13	-32	0	-165.1
-13	-33	0	-170.7
-12	-33	0	-170.1
-12	-32	0	-164.6
-12	-31	0	-159.4
-12	-30	0	-154.5
-12	-29	0	-149.9
-12	-28	0	-145.6
-12	-27	0	-141.4
-12	-26	0	-137.5
-12	-25	0	-133.7
-12	-24	0	-130.2
-12	-23	0	-126.8
-12	-22	0	-123.5
-12	-21	0	-120.4
-12	-20	0	-117.5
-12	-19	0	-114.6
-12	-18	0	-111.9
-12	-17	0	-109.3
-12	-16	0	-106.8
-12	-15	0	-104.4
-12	-14	0	-102
-12	-13	0	-99.8
-12	-12	0	-97.6
-12	-11	0	-95.6
-12	-10	0	-93.5
-12	-9	0	-91.6
-12	-8	0	-89.7
-12	-7	0	-87.9
-12	-6	0	-86.1
-12	-5	0	-84.4
-12	-4	0	-82.8
-12	-3	0	-81.1
-12	-2	0	-79.6
-12	-1	0	-78
-12	0	0	-76.6
-12	1	0	-75.1
-12	2	0	-73.7
-12	3	0	-72.3
-12	4	0	-71
-12	5	0	-69.7
-12	6	0	-68.4
-12	7	0	-67.1
-12	8	0	-65.9
-12	9	0	-64.7
-12	10	0	-63.5
-12	11	0	-62.3
-12	12	0	-61.2
-12	13	0	-60.1
-12	14	0	-58.9
-12	15	0	-57.8
-12	16	0	-56.7
-12	17	0	-55.6
-12	18	0	-54.5
-12	19	0	-53.4
-12	20	0	-52.3
-12	21	0	-51.2
-12	22	0	-50.1
-12	23	0	-48.9
-12	24	0	-47.8
-12	25	0	-46.6
-12	26	0	-45.3
-12	27	0	-44.1
-12	28	0	-42.8
-12	29	0	-41.4
-12	30	0	-39.9
-12	31	0	-38.4
-12	32	0	-36.7
-12	33	0	-34.9
-11	34	0	-32.7
-11	33	0	-34.6
-11	32	0	-36.4
-11	31	0	-38.1
-11	30	0	-39.6
-11	29	0	-41.1
-11	28	0	-42.5
-11	27	0	-43.8
-11	26	0	-45.1
-11	25	0	-46.3
-11	24	0	-47.5
-11	23	0	-48.7
-11	22	0	-49.8
-11	21	0	-50.9
-11	20	0	-52
-11	19	0	-53.2
-11	18	0	-54.3
-11	17	0	-55.4
-11	16	0	-56.5
-11	15	0	-57.6
-11	14	0	-58.7
-11	13	0	-59.8
-11	12	0	-61
-11	11	0	-62.1
-11	10	0	-63.3
-11	9	0	-64.5
-11	8	0	-65.7
-11	7	0	-66.9
-11	6	0	-68.1
-11	5	0	-69.5
-11	4	0	-70.8
-11	3	0	-72.1
-11	2	0	-73.5
-11	1	0	-74.9
-11	0	0	-76.3
-11	-1	0	-77.8
-11	-2	0	-79.4
-11	-3	0	-80.9
-11	-4	0	-82.5
-11	-5	0	-84.1
-11	-6	0	-85.8
-11	-7	0	-87.5
-11	-8	0	-89.3
-11	-9	0	-91.2
-11	-10	0	-93.2
-11	-11	0	-95.2
-11	-12	0	-97.2
-11	-13	0	-99.4
-11	-14	0	-101.6
-11	-15	0	-103.9
-11	-16	0	-106.4
-11	-17	0	-108.9
-11	-18	0	-111.5
-11	-19	0	-114.2
-11	-20	0	-117
-11	-21	0	-120
-11	-22	0	-123.1
-11	-23	0	-126.3
-11	-24	0	-129.7
-11	-25	0	-133.2
-11	-26	0	-137
-11	-27	0	-140.9
-11	-28	0	-145
-11	-29	0	-149.3
-11	-30	0	-153.8
-11	-31	0	-158.7
-11	-32	0	-164
-11	-33	0	-169.5
-11	-34	0	-175.3
-10	-34	0	-174.8
-10	-33	0	-169
-10	-32	0	-163.6
-10	-31	0	-158.5
-10	-30	0	-153.6
-10	-29	0	-149.1
-10	-28	0	-144.7
-10	-27	0	-140.6
-10	-26	0	-136.7
-10	-25	0	-133
-10	-24	0	-129.4
-10	-23	0	-126.1
-10	-22	0	-122.8
-10	-21	0	-119.7
-10	-20	0	-116.8
-10	-19	0	-114
-10	-18	0	-111.2
-10	-17	0	-108.7
-10	-16	0	-106.1
-10	-15	0	-103.6
-10	-14	0	-101.2
-10	-13	0	-99
-10	-12	0	-96.8
-10	-11	0	-94.7
-10	-10	0	-92.8
-10	-9	0	-90.8
-10	-8	0	-89
-10	-7	0	-87.1
-10	-6	0	-85.4
-10	-5	0	-83.7
-10	-4	0	-82
-10	-3	0	-80.4
-10	-2	0	-78.7
-10	-1	0	-77.4
-10	0	0	-75.9
-10	1	0	-74.4
-10	2	0	-72.9
-10	3	0	-71.6
-10	4	0	-70.2
-10	5	0	-68.9
-10	6	0	-67.7
-10	7	0	-66.4
-10	8	0	-65.2
-10	9	0	-64
-10	10	0	-62.8
-10	11	0	-61.6
-10	12	0	-60.5
-10	13	0	-59.4
-10	14	0	-58.1
-10	15	0	-57.1
-10	16	0	-56
-10	17	0	-54.9
-10	18	0	-53.6
-10	19	0	-52.6
-10	20	0	-51.5
-10	21	0	-50.4
-10	22	0	-49.3
-10	23	0	-48.1
-10	24	0	-46.9
-10	25	0	-45.7
-10	26	0	-44.5
-10	27	0	-43.2
-10	28	0	-41.9
-10	29	0	-40.5
-10	30	0	-39.1
-10	31	0	-37.5
-10	32	0	-35.9
-10	33	0	-34.1
-10	34	0	-32.2
-9	34	0	-31.9
-9	33	0	-33.7
-9	32	0	-35.5
-9	31	0	-37.2
-9	30	0	-38.8
-9	29	0	-40.2
-9	28	0	-41.6
-9	27	0	-42.9
-9	26	0	-44.2
-9	25	0	-45.5
-9	24	0	-46.7
-9	23	0	-47.9
-9	22	0	-49
-9	21	0	-50.2
-9	20	0	-51.3
-9	19	0	-52.4
-9	18	0	-53.5
-9	17	0	-54.6
-9	16	0	-55.8
-9	15	0	-56.9
-9	14	0	-58.1
-9	13	0	-59.2
-9	12	0	-60.4
-9	11	0	-61.5
-9	10	0	-62.7
-9	9	0	-63.9
-9	8	0	-65.1
-9	7	0	-66.4
-9	6	0	-67.6
-9	5	0	-68.9
-9	4	0	-70.2
-9	3	0	-71.5
-9	2	0	-72.8
-9	1	0	-74.2
-9	0	0	-75.7
-9	-1	0	-77.2
-9	-2	0	-78.7
-9	-3	0	-80.3
-9	-4	0	-81.9
-9	-5	0	-83.5
-9	-6	0	-85.2
-9	-7	0	-87
-9	-8	0	-88.8
-9	-9	0	-90.7
-9	-10	0	-92.6
-9	-11	0	-94.6
-9	-12	0	-96.7
-9	-13	0	-98.9
-9	-14	0	-101.1
-9	-15	0	-103.4
-9	-16	0	-105.8
-9	-17	0	-108.3
-9	-18	0	-110.9
-9	-19	0	-113.6
-9	-20	0	-116.4
-9	-21	0	-119.4
-9	-22	0	-122.4
-9	-23	0	-125.6
-9	-24	0	-129
-9	-25	0	-132.5
-9	-26	0	-136.2
-9	-27	0	-140.1
-9	-28	0	-144.2
-9	-29	0	-148.5
-9	-30	0	-153.1
-9	-31	0	-157.9
-9	-32	0	-163
-9	-33	0	-168.5
-9	-34	0	-174.2
-8	-35	0	-179.9
-8	-34	0	-173.7
-8	-33	0	-168
-8	-32	0	-162.6
-8	-31	0	-157.6
-8	-30	0	-152.7
-8	-29	0	-148.2
-8	-28	0	-144
-8	-27	0	-139.9
-8	-26	0	-136.1
-8	-25	0	-132.4
-8	-24	0	-128.9
-8	-23	0	-125.5
-8	-22	0	-122.3
-8	-21	0	-119.2
-8	-20	0	-116.2
-8	-19	0	-113.4
-8	-18	0	-110.7
-8	-17	0	-108.1
-8	-16	0	-105.6
-8	-15	0	-103.2
-8	-14	0	-100.9
-8	-13	0	-98.7
-8	-12	0	-96.6
-8	-11	0	-94.5
-8	-10	0	-92.5
-8	-9	0	-90.6
-8	-8	0	-88.7
-8	-7	0	-86.9
-8	-6	0	-85.1
-8	-5	0	-83.4
-8	-4	0	-81.8
-8	-3	0	-80.2
-8	-2	0	-78.6
-8	-1	0	-77.1
-8	0	0	-75.6
-8	1	0	-74.2
-8	2	0	-72.7
-8	3	0	-71.4
-8	4	0	-70
-8	5	0	-68.7
-8	6	0	-67.4
-8	7	0	-66.2
-8	8	0	-64.9
-8	9	0	-63.7
-8	10	0	-62.5
-8	11	0	-61.3
-8	12	0	-60.2
-8	13	0	-59
-8	14	0	-57.9
-8	15	0	-56.8
-8	16	0	-55.6
-8	17	0	-54.4
-8	18	0	-53.4
-8	19	0	-52.2
-8	20	0	-51.1
-8	21	0	-50
-8	22	0	-48.9
-8	23	0	-47.7
-8	24	0	-46.5
-8	25	0	-45.3
-8	26	0	-44.1
-8	27	0	-42.7
-8	28	0	-41.4
-8	29	0	-40
-8	30	0	-38.6
-8	31	0	-37
-8	32	0	-35.3
-8	33	0	-33.6
-8	34	0	-31.7
-8	35	0	-29.7
-7	35	0	-29.4
-7	34	0	-31.5
-7	33	0	-33.3
-7	32	0	-35.1
-7	31	0	-36.8
-7	30	0	-38.3
-7	29	0	-39.8
-7	28	0	-41.2
-7	27	0	-42.6
-7	26	0	-43.9
-7	25	0	-45.1
-7	24	0	-46.4
-7	23	0	-47.5
-7	22	0	-48.7
-7	21	0	-49.9
-7	20	0	-51
-7	19	0	-52.1
-7	18	0	-53.2
-7	17	0	-54.4
-7	16	0	-55.5
-7	15	0	-56.6
-7	14	0	-57.7
-7	13	0	-58.8
-7	12	0	-60
-7	11	0	-61.1
-7	10	0	-62.3
-7	9	0	-63.5
-7	8	0	-64.7
-7	7	0	-66
-7	6	0	-67.2
-7	5	0	-68.5
-7	4	0	-69.9
-7	3	0	-71.2
-7	2	0	-72.6
-7	1	0	-74
-7	0	0	-75.4
-7	-1	0	-76.9
-7	-2	0	-78.5
-7	-3	0	-80
-7	-4	0	-81.6
-7	-5	0	-83.3
-7	-6	0	-85
-7	-7	0	-86.7
-7	-8	0	-88.5
-7	-9	0	-90.4
-7	-10	0	-92.3
-7	-11	0	-94.3
-7	-12	0	-96.4
-7	-13	0	-98.5
-7	-14	0	-100.7
-7	-15	0	-103
-7	-16	0	-105.4
-7	-17	0	-107.9
-7	-18	0	-110.5
-7	-19	0	-113.2
-7	-20	0	-116
-7	-21	0	-119
-7	-22	0	-122
-7	-23	0	-125.2
-7	-24	0	-128.6
-7	-25	0	-132.1
-7	-26	0	-135.8
-7	-27	0	-139.6
-7	-28	0	-143.7
-7	-29	0	-148
-7	-30	0	-152.5
-7	-31	0	-157.3
-7	-32	0	-162.4
-7	-33	0	-167.7
-7	-34	0	-173.5
-7	-35	0	-179.5
-6	-35	0	-179.1
-6	-34	0	-173.1
-6	-33	0	-167.4
-6	-32	0	-162
-6	-31	0	-157
-6	-30	0	-152.2
-6	-29	0	-147.6
-6	-28	0	-143.4
-6	-27	0	-139.3
-6	-26	0	-135.5
-6	-25	0	-131.8
-6	-24	0	-128.4
-6	-23	0	-125
-6	-22	0	-121.9
-6	-21	0	-118.9
-6	-20	0	-115.9
-6	-19	0	-113.1
-6	-18	0	-110.5
-6	-17	0	-107.9
-6	-16	0	-105.4
-6	-15	0	-103
-6	-14	0	-100.7
-6	-13	0	-98.5
-6	-12	0	-96.4
-6	-11	0	-94.3
-6	-10	0	-92.3
-6	-9	0	-90.4
-6	-8	0	-88.6
-6	-7	0	-86.8
-6	-6	0	-85
-6	-5	0	-83.3
-6	-4	0	-81.6
-6	-3	0	-80
-6	-2	0	-78.5
-6	-1	0	-76.9
-6	0	0	-75.5
-6	1	0	-74.1
-6	2	0	-72.6
-6	3	0	-71.3
-6	4	0	-69.9
-6	5	0	-68.6
-6	6	0	-67.3
-6	7	0	-65.9
-6	8	0	-64.6
-6	9	0	-63.4
-6	10	0	-62.2
-6	11	0	-61.1
-6	12	0	-59.9
-6	13	0	-58.8
-6	14	0	-57.6
-6	15	0	-56.5
-6	16	0	-55.3
-6	17	0	-54.2
-6	18	0	-53.1
-6	19	0	-52
-6	20	0	-50.9
-6	21	0	-49.7
-6	22	0	-48.6
-6	23	0	-47.4
-6	24	0	-46.2
-6	25	0	-45
-6	26	0	-43.7
-6	27	0	-42.4
-6	28	0	-41.1
-6	29	0	-39.6
-6	30	0	-38.2
-6	31	0	-36.6
-6	32	0	-34.9
-6	33	0	-33.1
-6	34	0	-31.2
-6	35	0	-29.2
-5	35	0	-29
-5	34	0	-31
-5	33	0	-32.9
-5	32	0	-34.7
-5	31	0	-36.4
-5	30	0	-37.9
-5	29	0	-39.4
-5	28	0	-40.9
-5	27	0	-42.2
-5	26	0	-43.5
-5	25	0	-44.8
-5	24	0	-46
-5	23	0	-47.2
-5	22	0	-48.4
-5	21	0	-49.6
-5	20	0	-50.7
-5	19	0	-51.9
-5	18	0	-53
-5	17	0	-54.1
-5	16	0	-55.2
-5	15	0	-56.4
-5	14	0	-57.5
-5	13	0	-58.7
-5	12	0	-59.8
-5	11	0	-61
-5	10	0	-62.2
-5	9	0	-63.4
-5	8	0	-64.6
-5	7	0	-65.8
-5	6	0	-67.1
-5	5	0	-68.4
-5	4	0	-69.7
-5	3	0	-71
-5	2	0	-72.4
-5	1	0	-73.8
-5	0	0	-75.2
-5	-1	0	-76.7
-5	-2	0	-78.2
-5	-3	0	-79.8
-5	-4	0	-81.4
-5	-5	0	-83.1
-5	-6	0	-84.8
-5	-7	0	-86.5
-5	-8	0	-88.3
-5	-9	0	-90.2
-5	-10	0	-92.1
-5	-11	0	-94.1
-5	-12	0	-96.2
-5	-13	0	-98.3
-5	-14	0	-100.5
-5	-15	0	-102.8
-5	-16	0	-105.2
-5	-17	0	-107.7
-5	-18	0	-110.3
-5	-19	0	-112.9
-5	-20	0	-115.7
-5	-21	0	-118.6
-5	-22	0	-121.7
-5	-23	0	-124.9
-5	-24	0	-128.2
-5	-25	0	-131.7
-5	-26	0	-135.4
-5	-27	0	-139.2
-5	-28	0	-143.3
-5	-29	0	-147.5
-5	-30	0	-152.1
-5	-31	0	-156.8
-5	-32	0	-161.8
-5	-33	0	-167.2
-5	-34	0	-172.8
-5	-35	0	-178.8
-4	-35	0	-178.6
-4	-34	0	-172.5
-4	-33	0	-166.9
-4	-32	0	-161.6
-4	-31	0	-156.6
-4	-30	0	-151.8
-4	-29	0	-147.3
-4	-28	0	-143
-4	-27	0	-139
-4	-26	0	-135.1
-4	-25	0	-131.5
-4	-24	0	-128
-4	-23	0	-124.6
-4	-22	0	-121.5
-4	-21	0	-118.4
-4	-20	0	-115.5
-4	-19	0	-112.7
-4	-18	0	-110
-4	-17	0	-107.4
-4	-16	0	-105
-4	-15	0	-102.6
-4	-14	0	-100.3
-4	-13	0	-98.1
-4	-12	0	-95.9
-4	-11	0	-93.9
-4	-10	0	-91.9
-4	-9	0	-90
-4	-8	0	-88.1
-4	-7	0	-86.3
-4	-6	0	-84.6
-4	-5	0	-82.9
-4	-4	0	-81.2
-4	-3	0	-79.6
-4	-2	0	-78.1
-4	-1	0	-76.6
-4	0	0	-75.1
-4	1	0	-73.6
-4	2	0	-72.2
-4	3	0	-70.9
-4	4	0	-69.5
-4	5	0	-68.2
-4	6	0	-66.9
-4	7	0	-65.7
-4	8	0	-64.5
-4	9	0	-63.2
-4	10	0	-62.1
-4	11	0	-60.9
-4	12	0	-59.7
-4	13	0	-58.5
-4	14	0	-57.4
-4	15	0	-56.3
-4	16	0	-55.1
-4	17	0	-54
-4	18	0	-52.9
-4	19	0	-51.8
-4	20	0	-50.6
-4	21	0	-49.5
-4	22	0	-48.3
-4	23	0	-47.1
-4	24	0	-45.9
-4	25	0	-44.7
-4	26	0	-43.4
-4	27	0	-42.1
-4	28	0	-40.7
-4	29	0	-39.3
-4	30	0	-37.7
-4	31	0	-36.1
-4	32	0	-34.5
-4	33	0	-32.7
-4	34	0	-30.8
-4	35	0	-28.7
-3	35	0	-28.5
-3	34	0	-30.6
-3	33	0	-32.5
-3	32	0	-34.3
-3	31	0	-35.9
-3	30	0	-37.5
-3	29	0	-39
-3	28	0	-40.5
-3	27	0	-41.9
-3	26	0	-43.2
-3	25	0	-44.5
-3	24	0	-45.7
-3	23	0	-46.9
-3	22	0	-48.1
-3	21	0	-49.3
-3	20	0	-50.4
-3	19	0	-51.6
-3	18	0	-52.7
-3	17	0	-53.8
-3	16	0	-55
-3	15	0	-56.1
-3	14	0	-57.2
-3	13	0	-58.4
-3	12	0	-59.5
-3	11	0	-60.7
-3	10	0	-61.9
-3	9	0	-63.1
-3	8	0	-64.3
-3	7	0	-65.6
-3	6	0	-66.8
-3	5	0	-68.1
-3	4	0	-69.4
-3	3	0	-70.7
-3	2	0	-72.1
-3	1	0	-73.5
-3	0	0	-74.9
-3	-1	0	-76.4
-3	-2	0	-77.9
-3	-3	0	-79.4
-3	-4	0	-81
-3	-5	0	-82.7
-3	-6	0	-84.4
-3	-7	0	-86.2
-3	-8	0	-88
-3	-9	0	-89.9
-3	-10	0	-91.8
-3	-11	0	-93.8
-3	-12	0	-95.8
-3	-13	0	-98
-3	-14	0	-100.2
-3	-15	0	-102.5
-3	-16	0	-104.8
-3	-17	0	-107.3
-3	-18	0	-109.9
-3	-19	0	-112.5
-3	-20	0	-115.4
-3	-21	0	-118.3
-3	-22	0	-121.3
-3	-23	0	-124.5
-3	-24	0	-127.8
-3	-25	0	-131.3
-3	-26	0	-135
-3	-27	0	-138.8
-3	-28	0	-142.8
-3	-29	0	-147.1
-3	-30	0	-151.6
-3	-31	0	-156.3
-3	-32	0	-161.3
-3	-33	0	-166.6
-3	-34	0	-172.3
-3	-35	0	-178.3
-2	-35	0	-178.1
-2	-34	0	-172.1
-2	-33	0	-166.4
-2	-32	0	-161.1
-2	-31	0	-156.1
-2	-30	0	-151.4
-2	-29	0	-146.9
-2	-28	0	-142.6
-2	-27	0	-138.6
-2	-26	0	-134.8
-2	-25	0	-131.2
-2	-24	0	-127.7
-2	-23	0	-124.3
-2	-22	0	-121.2
-2	-21	0	-118.2
-2	-20	0	-115.3
-2	-19	0	-112.5
-2	-18	0	-109.8
-2	-17	0	-107.2
-2	-16	0	-104.7
-2	-15	0	-102.4
-2	-14	0	-100.1
-2	-13	0	-97.9
-2	-12	0	-95.7
-2	-11	0	-93.7
-2	-10	0	-91.7
-2	-9	0	-89.8
-2	-8	0	-87.9
-2	-7	0	-86.1
-2	-6	0	-84.4
-2	-5	0	-82.7
-2	-4	0	-81
-2	-3	0	-79.4
-2	-2	0	-77.9
-2	-1	0	-76.4
-2	0	0	-74.9
-2	1	0	-73.5
-2	2	0	-72
-2	3	0	-70.7
-2	4	0	-69.3
-2	5	0	-68
-2	6	0	-66.8
-2	7	0	-65.5
-2	8	0	-64.2
-2	9	0	-63
-2	10	0	-61.8
-2	11	0	-60.7
-2	12	0	-59.5
-2	13	0	-58.3
-2	14	0	-57.2
-2	15	0	-56
-2	16	0	-54.9
-2	17	0	-53.8
-2	18	0	-52.6
-2	19	0	-51.5
-2	20	0	-50.3
-2	21	0	-49.2
-2	22	0	-48
-2	23	0	-46.8
-2	24	0	-45.6
-2	25	0	-44.3
-2	26	0	-43.1
-2	27	0	-41.7
-2	28	0	-40.3
-2	29	0	-38.9
-2	30	0	-37.3
-2	31	0	-35.8
-2	32	0	-34.1
-2	33	0	-32.3
-2	34	0	-30.4
-2	35	0	-28.3
-1	35	0	-28.1
-1	34	0	-30.2
-1	33	0	-32.1
-1	32	0	-34
-1	31	0	-35.7
-1	30	0	-37.3
-1	29	0	-38.8
-1	28	0	-40.3
-1	27	0	-41.6
-1	26	0	-42.9
-1	25	0	-44.2
-1	24	0	-45.5
-1	23	0	-46.7
-1	22	0	-47.9
-1	21	0	-49.1
-1	20	0	-50.2
-1	19	0	-51.4
-1	18	0	-52.5
-1	17	0	-53.6
-1	16	0	-54.8
-1	15	0	-55.9
-1	14	0	-57.1
-1	13	0	-58.2
-1	12	0	-59.4
-1	11	0	-60.5
-1	10	0	-61.7
-1	9	0	-62.9
-1	8	0	-64.1
-1	7	0	-65.4
-1	6	0	-66.6
-1	5	0	-67.9
-1	4	0	-69.2
-1	3	0	-70.5
-1	2	0	-71.9
-1	1	0	-73.3
-1	0	0	-74.8
-1	-1	0	-76.3
-1	-2	0	-77.8
-1	-3	0	-79.3
-1	-4	0	-80.9
-1	-5	0	-82.6
-1	-6	0	-84.3
-1	-7	0	-86
-1	-8	0	-87.8
-1	-9	0	-89.7
-1	-10	0	-91.6
-1	-11	0	-93.6
-1	-12	0	-95.7
-1	-13	0	-97.8
-1	-14	0	-100
-1	-15	0	-102.3
-1	-16	0	-104.7
-1	-17	0	-107.1
-1	-18	0	-109.7
-1	-19	0	-112.4
-1	-20	0	-115.2
-1	-21	0	-118.1
-1	-22	0	-121.1
-1	-23	0	-124.3
-1	-24	0	-127.6
-1	-25	0	-131.1
-1	-26	0	-134.7
-1	-27	0	-138.5
-1	-28	0	-142.6
-1	-29	0	-146.8
-1	-30	0	-151.3
-1	-31	0	-156
-1	-32	0	-161
-1	-33	0	-166.4
-1	-34	0	-172
-1	-35	0	-178
0	-36	0	-184.3
0	-35	0	-177.9
0	-34	0	-171.9
0	-33	0	-166.2
0	-32	0	-160.9
0	-31	0	-155.9
0	-30	0	-151.2
0	-29	0	-146.7
0	-28	0	-142.5
0	-27	0	-138.4
0	-26	0	-134.6
0	-25	0	-131
0	-24	0	-127.5
0	-23	0	-124.2
0	-22	0	-121
0	-21	0	-118
0	-20	0	-115.1
0	-19	0	-112.3
0	-18	0	-109.6
0	-17	0	-107.1
0	-16	0	-104.6
0	-15	0	-102.2
0	-14	0	-100
0	-13	0	-97.8
0	-12	0	-95.6
0	-11	0	-93.5
0	-10	0	-91.5
0	-9	0	-89.6
0	-8	0	-87.7
0	-7	0	-85.9
0	-6	0	-84.2
0	-5	0	-82.5
0	-4	0	-80.9
0	-3	0	-79.3
0	-2	0	-77.7
0	-1	0	-76.2
0	0	0	-74.7
0	1	0	-73.3
0	2	0	-71.9
0	3	0	-70.5
0	4	0	-69.2
0	5	0	-67.9
0	6	0	-66.6
0	7	0	-65.3
0	8	0	-64.1
0	9	0	-62.9
0	10	0	-61.6
0	11	0	-60.5
0	12	0	-59.3
0	13	0	-58.1
0	14	0	-57
0	15	0	-55.8
0	16	0	-54.7
0	17	0	-53.6
0	18	0	-52.5
0	19	0	-51.3
0	20	0	-50.2
0	21	0	-49
0	22	0	-47.8
0	23	0	-46.7
0	24	0	-45.4
0	25	0	-44.2
0	26	0	-42.9
0	27	0	-41.5
0	28	0	-40.1
0	29	0	-38.7
0	30	0	-37.1
0	31	0	-35.5
0	32	0	-33.8
0	33	0	-32
0	34	0	-30
0	35	0	-27.8
0	36	0	-25.5
1	35	0	-27.7
1	34	0	-29.9
1	33	0	-31.9
1	32	0	-33.7
1	31	0	-35.4
1	30	0	-37.1
1	29	0	-38.6
1	28	0	-40.1
1	27	0	-41.5
1	26	0	-42.8
1	25	0	-44.1
1	24	0	-45.4
1	23	0	-46.6
1	22	0	-47.8
1	21	0	-49
1	20	0	-50.1
1	19	0	-51.3
1	18	0	-52.4
1	17	0	-53.6
1	16	0	-54.7
1	15	0	-55.8
1	14	0	-57
1	13	0	-58.1
1	12	0	-59.3
1	11	0	-60.5
1	10	0	-61.6
1	9	0	-62.8
1	8	0	-64.1
1	7	0	-65.3
1	6	0	-66.6
1	5	0	-67.9
1	4	0	-69.2
1	3	0	-70.5
1	2	0	-71.9
1	1	0	-73.3
1	0	0	-74.7
1	-1	0	-76.2
1	-2	0	-77.7
1	-3	0	-79.3
1	-4	0	-80.9
1	-5	0	-82.5
1	-6	0	-84.2
1	-7	0	-86
1	-8	0	-87.7
1	-9	0	-89.6
1	-10	0	-91.5
1	-11	0	-93.5
1	-12	0	-95.6
1	-13	0	-97.7
1	-14	0	-99.9
1	-15	0	-102.2
1	-16	0	-104.6
1	-17	0	-107
1	-18	0	-109.6
1	-19	0	-112.3
1	-20	0	-115
1	-21	0	-117.9
1	-22	0	-121
1	-23	0	-124.1
1	-24	0	-127.4
1	-25	0	-130.8
1	-26	0	-134.5
1	-27	0	-138.3
1	-28	0	-142.3
1	-29	0	-146.6
1	-30	0	-151.1
1	-31	0	-155.8
1	-32	0	-160.8
1	-33	0	-166.1
1	-34	0	-171.7
1	-35	0	-177.7
2	-35	0	-177.6
2	-34	0	-171.6
2	-33	0	-166
2	-32	0	-160.7
2	-31	0	-155.7
2	-30	0	-151
2	-29	0	-146.5
2	-28	0	-142.3
2	-27	0	-138.3
2	-26	0	-134.5
2	-25	0	-130.8
2	-24	0	-127.4
2	-23	0	-124.1
2	-22	0	-120.9
2	-21	0	-117.9
2	-20	0	-115
2	-19	0	-112.2
2	-18	0	-109.5
2	-17	0	-107
2	-16	0	-104.5
2	-15	0	-102.1
2	-14	0	-99.9
2	-13	0	-97.7
2	-12	0	-95.5
2	-11	0	-93.5
2	-10	0	-91.5
2	-9	0	-89.6
2	-8	0	-87.7
2	-7	0	-85.9
2	-6	0	-84.2
2	-5	0	-82.5
2	-4	0	-80.8
2	-3	0	-79.2
2	-2	0	-77.7
2	-1	0	-76.2
2	0	0	-74.7
2	1	0	-73.3
2	2	0	-71.9
2	3	0	-70.5
2	4	0	-69.1
2	5	0	-67.8
2	6	0	-66.5
2	7	0	-65.3
2	8	0	-64
2	9	0	-62.8
2	10	0	-61.6
2	11	0	-60.4
2	12	0	-59.3
2	13	0	-58.1
2	14	0	-57
2	15	0	-55.8
2	16	0	-54.7
2	17	0	-53.5
2	18	0	-52.4
2	19	0	-51.3
2	20	0	-50.1
2	21	0	-48.9
2	22	0	-47.7
2	23	0	-46.5
2	24	0	-45.2
2	25	0	-44
2	26	0	-42.7
2	27	0	-41.4
2	28	0	-40
2	29	0	-38.5
2	30	0	-37
2	31	0	-35.4
2	32	0	-33.6
2	33	0	-31.8
2	34	0	-29.8
2	35	0	-27.6
3	35	0	-27.5
3	34	0	-29.7
3	33	0	-31.7
3	32	0	-33.6
3	31	0	-35.3
3	30	0	-36.9
3	29	0	-38.5
3	28	0	-39.9
3	27	0	-41.3
3	26	0	-42.7
3	25	0	-44
3	24	0	-45.3
3	23	0	-46.5
3	22	0	-47.7
3	21	0	-49
3	20	0	-50.1
3	19	0	-51.3
3	18	0	-52.4
3	17	0	-53.6
3	16	0	-54.7
3	15	0	-55.9
3	14	0	-57
3	13	0	-58.2
3	12	0	-59.3
3	11	0	-60.5
3	10	0	-61.7
3	9	0	-62.9
3	8	0	-64.1
3	7	0	-65.3
3	6	0	-66.6
3	5	0	-67.9
3	4	0	-69.2
3	3	0	-70.5
3	2	0	-71.9
3	1	0	-73.3
3	0	0	-74.7
3	-1	0	-76.2
3	-2	0	-77.8
3	-3	0	-79.3
3	-4	0	-80.9
3	-5	0	-82.6
3	-6	0	-84.3
3	-7	0	-86
3	-8	0	-87.8
3	-9	0	-89.7
3	-10	0	-91.6
3	-11	0	-93.6
3	-12	0	-95.6
3	-13	0	-97.7
3	-14	0	-99.9
3	-15	0	-102.2
3	-16	0	-104.6
3	-17	0	-107.1
3	-18	0	-109.6
3	-19	0	-112.3
3	-20	0	-115.1
3	-21	0	-118
3	-22	0	-121
3	-23	0	-124.2
3	-24	0	-127.5
3	-25	0	-130.9
3	-26	0	-134.6
3	-27	0	-138.4
3	-28	0	-142.4
3	-29	0	-146.7
3	-30	0	-151.1
3	-31	0	-155.8
3	-32	0	-160.8
3	-33	0	-166.1
3	-34	0	-171.7
3	-35	0	-177.7
4	-35	0	-177.7
4	-34	0	-171.7
4	-33	0	-166.1
4	-32	0	-160.8
4	-31	0	-155.8
4	-30	0	-151.1
4	-29	0	-146.4
4	-28	0	-142.2
4	-27	0	-138.2
4	-26	0	-134.3
4	-25	0	-130.7
4	-24	0	-127.2
4	-23	0	-123.9
4	-22	0	-120.7
4	-21	0	-117.7
4	-20	0	-114.8
4	-19	0	-112
4	-18	0	-109.4
4	-17	0	-106.8
4	-16	0	-104.4
4	-15	0	-102
4	-14	0	-99.7
4	-13	0	-97.5
4	-12	0	-95.4
4	-11	0	-93.3
4	-10	0	-91.4
4	-9	0	-89.5
4	-8	0	-87.6
4	-7	0	-85.8
4	-6	0	-84.1
4	-5	0	-82.4
4	-4	0	-80.8
4	-3	0	-79.2
4	-2	0	-77.6
4	-1	0	-76.1
4	0	0	-74.6
4	1	0	-73.2
4	2	0	-71.8
4	3	0	-70.4
4	4	0	-69.1
4	5	0	-67.7
4	6	0	-66.5
4	7	0	-65.2
4	8	0	-63.9
4	9	0	-62.9
4	10	0	-61.7
4	11	0	-60.5
4	12	0	-59.3
4	13	0	-58.2
4	14	0	-57
4	15	0	-55.9
4	16	0	-54.7
4	17	0	-53.6
4	18	0	-52.5
4	19	0	-51.3
4	20	0	-50.2
4	21	0	-49
4	22	0	-47.8
4	23	0	-46.6
4	24	0	-45.4
4	25	0	-44.1
4	26	0	-42.8
4	27	0	-41.5
4	28	0	-40.1
4	29	0	-38.6
4	30	0	-37.1
4	31	0	-35.4
4	32	0	-33.7
4	33	0	-31.8
4	34	0	-29.8
4	35	0	-27.6
5	35	0	-27.6
5	34	0	-29.8
5	33	0	-31.8
5	32	0	-33.7
5	31	0	-35.4
5	30	0	-37
5	29	0	-38.6
5	28	0	-40.1
5	27	0	-41.5
5	26	0	-42.8
5	25	0	-44.1
5	24	0	-45.4
5	23	0	-46.6
5	22	0	-47.8
5	21	0	-49
5	20	0	-50.2
5	19	0	-51.3
5	18	0	-52.5
5	17	0	-53.6
5	16	0	-54.8
5	15	0	-55.9
5	14	0	-57
5	13	0	-58.2
5	12	0	-59.3
5	11	0	-60.5
5	10	0	-61.7
5	9	0	-62.9
5	8	0	-64.1
5	7	0	-65.4
5	6	0	-66.6
5	5	0	-67.9
5	4	0	-69.2
5	3	0	-70.5
5	2	0	-71.9
5	1	0	-73.3
5	0	0	-74.7
5	-1	0	-76.2
5	-2	0	-77.7
5	-3	0	-79.3
5	-4	0	-80.9
5	-5	0	-82.5
5	-6	0	-84.2
5	-7	0	-86
5	-8	0	-87.8
5	-9	0	-89.6
5	-10	0	-91.5
5	-11	0	-93.5
5	-12	0	-95.6
5	-13	0	-97.7
5	-14	0	-99.9
5	-15	0	-102.2
5	-16	0	-104.5
5	-17	0	-107
5	-18	0	-109.6
5	-19	0	-112.2
5	-20	0	-115
5	-21	0	-117.9
5	-22	0	-120.9
5	-23	0	-124.1
5	-24	0	-127.4
5	-25	0	-130.9
5	-26	0	-134.5
5	-27	0	-138.3
5	-28	0	-142.2
5	-29	0	-146.5
5	-30	0	-151
5	-31	0	-155.7
5	-32	0	-160.7
5	-33	0	-166
5	-34	0	-171.6
5	-35	0	-177.6
6	-35	0	-177.7
6	-34	0	-171.7
6	-33	0	-166
6	-32	0	-160.7
6	-31	0	-155.7
6	-30	0	-151
6	-29	0	-146.5
6	-28	0	-142.3
6	-27	0	-138.2
6	-26	0	-134.4
6	-25	0	-130.7
6	-24	0	-127.2
6	-23	0	-123.9
6	-22	0	-120.8
6	-21	0	-117.7
6	-20	0	-114.8
6	-19	0	-112.1
6	-18	0	-109.4
6	-17	0	-106.9
6	-16	0	-104.4
6	-15	0	-102
6	-14	0	-99.7
6	-13	0	-97.5
6	-12	0	-95.4
6	-11	0	-93.4
6	-10	0	-91.4
6	-9	0	-89.5
6	-8	0	-87.6
6	-7	0	-85.8
6	-6	0	-84.1
6	-5	0	-82.4
6	-4	0	-80.8
6	-3	0	-79.2
6	-2	0	-77.6
6	-1	0	-76.1
6	0	0	-74.6
6	1	0	-73.2
6	2	0	-71.8
6	3	0	-70.5
6	4	0	-69.1
6	5	0	-67.8
6	6	0	-66.5
6	7	0	-65.3
6	8	0	-64
6	9	0	-62.8
6	10	0	-61.6
6	11	0	-60.4
6	12	0	-59.3
6	13	0	-58.1
6	14	0	-57
6	15	0	-55.8
6	16	0	-54.7
6	17	0	-53.5
6	18	0	-52.4
6	19	0	-51.3
6	20	0	-50.1
6	21	0	-48.9
6	22	0	-47.7
6	23	0	-46.5
6	24	0	-45.3
6	25	0	-44
6	26	0	-42.7
6	27	0	-41.4
6	28	0	-40
6	29	0	-38.5
6	30	0	-36.9
6	31	0	-35.3
6	32	0	-33.6
6	33	0	-31.7
6	34	0	-29.7
6	35	0	-27.5
7	35	0	-27.5
7	34	0	-29.7
7	33	0	-31.7
7	32	0	-33.6
7	31	0	-35.3
7	30	0	-37
7	29	0	-38.5
7	28	0	-40
7	27	0	-41.4
7	26	0	-42.8
7	25	0	-44.1
7	24	0	-45.3
7	23	0	-46.6
7	22	0	-47.8
7	21	0	-49
7	20	0	-50.1
7	19	0	-51.3
7	18	0	-52.4
7	17	0	-53.6
7	16	0	-54.7
7	15	0	-55.9
7	14	0	-57
7	13	0	-58.1
7	12	0	-59.3
7	11	0	-60.4
7	10	0	-61.6
7	9	0	-62.8
7	8	0	-64
7	7	0	-65.3
7	6	0	-66.5
7	5	0	-67.8
7	4	0	-69.1
7	3	0	-70.5
7	2	0	-71.8
7	1	0	-73.2
7	0	0	-74.7
7	-1	0	-76.1
7	-2	0	-77.6
7	-3	0	-79.2
7	-4	0	-80.8
7	-5	0	-82.4
7	-6	0	-84.1
7	-7	0	-85.8
7	-8	0	-87.6
7	-9	0	-89.5
7	-10	0	-91.4
7	-11	0	-93.4
7	-12	0	-95.4
7	-13	0	-97.6
7	-14	0	-99.8
7	-15	0	-102.1
7	-16	0	-104.5
7	-17	0	-106.9
7	-18	0	-109.5
7	-19	0	-112.2
7	-20	0	-114.9
7	-21	0	-117.8
7	-22	0	-120.9
7	-23	0	-124
7	-24	0	-127.4
7	-25	0	-130.8
7	-26	0	-134.5
7	-27	0	-138.3
7	-28	0	-142.4
7	-29	0	-146.6
7	-30	0	-151.1
7	-31	0	-155.9
7	-32	0	-160.9
7	-33	0	-166.2
7	-34	0	-171.8
7	-35	0	-177.9
8	-35	0	-178
8	-34	0	-172
8	-33	0	-166.3
8	-32	0	-161
8	-31	0	-156
8	-30	0	-151.2
8	-29	0	-146.7
8	-28	0	-142.5
8	-27	0	-138.4
8	-26	0	-134.6
8	-25	0	-130.9
8	-24	0	-127.4
8	-23	0	-124.1
8	-22	0	-120.9
8	-21	0	-117.9
8	-20	0	-114.9
8	-19	0	-112.2
8	-18	0	-109.5
8	-17	0	-106.9
8	-16	0	-104.5
8	-15	0	-102.1
8	-14	0	-99.8
8	-13	0	-97.5
8	-12	0	-95.4
8	-11	0	-93.4
8	-10	0	-91.4
8	-9	0	-89.5
8	-8	0	-87.6
8	-7	0	-85.8
8	-6	0	-84.1
8	-5	0	-82.4
8	-4	0	-80.8
8	-3	0	-79.2
8	-2	0	-77.6
8	-1	0	-76.1
8	0	0	-74.7
8	1	0	-73.2
8	2	0	-71.9
8	3	0	-70.5
8	4	0	-69.2
8	5	0	-67.9
8	6	0	-66.6
8	7	0	-65.3
8	8	0	-64.1
8	9	0	-62.9
8	10	0	-61.7
8	11	0	-60.5
8	12	0	-59.3
8	13	0	-58.2
8	14	0	-57
8	15	0	-55.9
8	16	0	-54.8
8	17	0	-53.6
8	18	0	-52.5
8	19	0	-51.3
8	20	0	-50.2
8	21	0	-49
8	22	0	-47.8
8	23	0	-46.6
8	24	0	-45.4
8	25	0	-44.1
8	26	0	-42.8
8	27	0	-41.4
8	28	0	-40
8	29	0	-38.6
8	30	0	-37
8	31	0	-35.3
8	32	0	-33.6
8	33	0	-31.7
8	34	0	-29.7
8	35	0	-27.5
9	34	0	-29.7
9	33	0	-31.8
9	32	0	-33.6
9	31	0	-35.4
9	30	0	-37
9	29	0	-38.6
9	28	0	-40.1
9	27	0	-41.5
9	26	0	-42.9
9	25	0	-44.2
9	24	0	-45.5
9	23	0	-46.7
9	22	0	-47.9
9	21	0	-49.1
9	20	0	-50.2
9	19	0	-51.4
9	18	0	-52.6
9	17	0	-53.7
9	16	0	-54.8
9	15	0	-55.9
9	14	0	-57.1
9	13	0	-58.2
9	12	0	-59.4
9	11	0	-60.6
9	10	0	-61.8
9	9	0	-62.9
9	8	0	-64.2
9	7	0	-65.4
9	6	0	-66.6
9	5	0	-67.9
9	4	0	-69.2
9	3	0	-70.5
9	2	0	-71.9
9	1	0	-73.3
9	0	0	-74.7
9	-1	0	-76.2
9	-2	0	-77.7
9	-3	0	-79.3
9	-4	0	-80.9
9	-5	0	-82.5
9	-6	0	-84.2
9	-7	0	-85.9
9	-8	0	-87.7
9	-9	0	-89.6
9	-10	0	-91.5
9	-11	0	-93.5
9	-12	0	-95.5
9	-13	0	-97.7
9	-14	0	-99.9
9	-15	0	-102.2
9	-16	0	-104.5
9	-17	0	-107
9	-18	0	-109.6
9	-19	0	-112.2
9	-20	0	-115
9	-21	0	-117.8
9	-22	0	-121
9	-23	0	-124.2
9	-24	0	-127.5
9	-25	0	-130.8
9	-26	0	-134.5
9	-27	0	-138.3
9	-28	0	-142.4
9	-29	0	-146.7
9	-30	0	-151.2
9	-31	0	-155.9
9	-32	0	-161
9	-33	0	-166.3
9	-34	0	-172
10	-34	0	-172.2
10	-33	0	-166.5
10	-32	0	-161.2
10	-31	0	-156.1
10	-30	0	-151.3
10	-29	0	-146.8
10	-28	0	-142.6
10	-27	0	-138.5
10	-26	0	-134.6
10	-25	0	-131
10	-24	0	-127.5
10	-23	0	-124.2
10	-22	0	-120.9
10	-21	0	-117.9
10	-20	0	-115
10	-19	0	-112.2
10	-18	0	-109.5
10	-17	0	-106.9
10	-16	0	-104.5
10	-15	0	-102.1
10	-14	0	-99.8
10	-13	0	-97.6
10	-12	0	-95.5
10	-11	0	-93.5
10	-10	0	-91.5
10	-9	0	-89.5
10	-8	0	-87.7
10	-7	0	-85.9
10	-6	0	-84.2
10	-5	0	-82.4
10	-4	0	-80.8
10	-3	0	-79.2
10	-2	0	-77.7
10	-1	0	-76.2
10	0	0	-74.7
10	1	0	-73.3
10	2	0	-71.9
10	3	0	-70.5
10	4	0	-69.2
10	5	0	-67.9
10	6	0	-66.6
10	7	0	-65.4
10	8	0	-64.1
10	9	0	-62.9
10	10	0	-61.8
10	11	0	-60.6
10	12	0	-59.4
10	13	0	-58.2
10	14	0	-57.1
10	15	0	-56
10	16	0	-54.8
10	17	0	-53.7
10	18	0	-52.6
10	19	0	-51.4
10	20	0	-50.3
10	21	0	-49.1
10	22	0	-47.9
10	23	0	-46.7
10	24	0	-45.5
10	25	0	-44.2
10	26	0	-42.9
10	27	0	-41.5
10	28	0	-40.1
10	29	0	-38.6
10	30	0	-37.1
10	31	0	-35.4
10	32	0	-33.7
10	33	0	-31.8
10	34	0	-29.7
11	34	0	-29.8
11	33	0	-31.8
11	32	0	-33.7
11	31	0	-35.5
11	30	0	-37.2
11	29	0	-38.7
11	28	0	-40.2
11	27	0	-41.7
11	26	0	-43
11	25	0	-44.3
11	24	0	-45.6
11	23	0	-46.8
11	22	0	-48
11	21	0	-49.2
11	20	0	-50.4
11	19	0	-51.5
11	18	0	-52.6
11	17	0	-53.8
11	16	0	-54.9
11	15	0	-55.9
11	14	0	-57.1
11	13	0	-58.3
11	12	0	-59.4
11	11	0	-60.5
11	10	0	-61.7
11	9	0	-62.9
11	8	0	-64.2
11	7	0	-65.4
11	6	0	-66.6
11	5	0	-67.9
11	4	0	-69.2
11	3	0	-70.5
11	2	0	-71.9
11	1	0	-73.3
11	0	0	-74.8
11	-1	0	-76.2
11	-2	0	-77.7
11	-3	0	-79.2
11	-4	0	-80.8
11	-5	0	-82.5
11	-6	0	-84.2
11	-7	0	-85.9
11	-8	0	-87.7
11	-9	0	-89.5
11	-10	0	-91.4
11	-11	0	-93.4
11	-12	0	-95.5
11	-13	0	-97.7
11	-14	0	-99.9
11	-15	0	-102.2
11	-16	0	-104.5
11	-17	0	-107
11	-18	0	-109.6
11	-19	0	-112.3
11	-20	0	-115.1
11	-21	0	-118
11	-22	0	-121.1
11	-23	0	-124.3
11	-24	0	-127.6
11	-25	0	-131.1
11	-26	0	-134.8
11	-27	0	-138.6
11	-28	0	-142.7
11	-29	0	-147
11	-30	0	-151.5
11	-31	0	-156.3
11	-32	0	-161.4
11	-33	0	-166.7
11	-34	0	-172.5
12	-33	0	-167
12	-32	0	-161.6
12	-31	0	-156.5
12	-30	0	-151.7
12	-29	0	-147.1
12	-28	0	-142.8
12	-27	0	-138.8
12	-26	0	-134.9
12	-25	0	-131.2
12	-24	0	-127.7
12	-23	0	-124.3
12	-22	0	-121.2
12	-21	0	-118.1
12	-20	0	-115.2
12	-19	0	-112.4
12	-18	0	-109.7
12	-17	0	-107.1
12	-16	0	-104.6
12	-15	0	-102.2
12	-14	0	-100
12	-13	0	-97.7
12	-12	0	-95.6
12	-11	0	-93.5
12	-10	0	-91.6
12	-9	0	-89.6
12	-8	0	-87.8
12	-7	0	-86
12	-6	0	-84.2
12	-5	0	-82.6
12	-4	0	-80.9
12	-3	0	-79.3
12	-2	0	-77.8
12	-1	0	-76.3
12	0	0	-74.8
12	1	0	-73.4
12	2	0	-72
12	3	0	-70.6
12	4	0	-69.3
12	5	0	-68.1
12	6	0	-66.8
12	7	0	-65.5
12	8	0	-64.3
12	9	0	-63.1
12	10	0	-61.9
12	11	0	-60.7
12	12	0	-59.6
12	13	0	-58.4
12	14	0	-57.3
12	15	0	-56.1
12	16	0	-55
12	17	0	-53.9
12	18	0	-52.8
12	19	0	-51.7
12	20	0	-50.5
12	21	0	-49.3
12	22	0	-48.2
12	23	0	-46.9
12	24	0	-45.7
12	25	0	-44.4
12	26	0	-43
12	27	0	-41.7
12	28	0	-40.3
12	29	0	-38.8
12	30	0	-37.2
12	31	0	-35.5
12	32	0	-33.8
12	33	0	-31.8
13	33	0	-31.9
13	32	0	-33.9
13	31	0	-35.7
13	30	0	-37.4
13	29	0	-39
13	28	0	-40.5
13	27	0	-41.9
13	26	0	-43.2
13	25	0	-44.6
13	24	0	-45.8
13	23	0	-47.1
13	22	0	-48.3
13	21	0	-49.5
13	20	0	-50.6
13	19	0	-51.8
13	18	0	-52.9
13	17	0	-54
13	16	0	-55.2
13	15	0	-56.3
13	14	0	-57.4
13	13	0	-58.6
13	12	0	-59.7
13	11	0	-60.8
13	10	0	-62
13	9	0	-63.1
13	8	0	-64.3
13	7	0	-65.6
13	6	0	-66.8
13	5	0	-68.1
13	4	0	-69.4
13	3	0	-70.7
13	2	0	-72.1
13	1	0	-73.5
13	0	0	-74.9
13	-1	0	-76.4
13	-2	0	-77.9
13	-3	0	-79.4
13	-4	0	-81
13	-5	0	-82.7
13	-6	0	-84.4
13	-7	0	-86.1
13	-8	0	-87.9
13	-9	0	-89.8
13	-10	0	-91.7
13	-11	0	-93.7
13	-12	0	-95.7
13	-13	0	-97.9
13	-14	0	-100.1
13	-15	0	-102.4
13	-16	0	-104.8
13	-17	0	-107.2
13	-18	0	-109.8
13	-19	0	-112.5
13	-20	0	-115.3
13	-21	0	-118.2
13	-22	0	-121.3
13	-23	0	-124.5
13	-24	0	-127.9
13	-25	0	-131.4
13	-26	0	-135.1
13	-27	0	-139
13	-28	0	-143.1
13	-29	0	-147.4
13	-30	0	-151.9
13	-31	0	-156.8
13	-32	0	-161.9
13	-33	0	-167.3
14	-33	0	-167.6
14	-32	0	-162.2
14	-31	0	-157
14	-30	0	-152.2
14	-29	0	-147.6
14	-28	0	-143.3
14	-27	0	-139.2
14	-26	0	-135.3
14	-25	0	-131.6
14	-24	0	-128.1
14	-23	0	-124.7
14	-22	0	-121.5
14	-21	0	-118.4
14	-20	0	-115.5
14	-19	0	-112.7
14	-18	0	-110
14	-17	0	-107.4
14	-16	0	-104.9
14	-15	0	-102.6
14	-14	0	-100.3
14	-13	0	-98
14	-12	0	-95.9
14	-11	0	-93.9
14	-10	0	-91.9
14	-9	0	-89.9
14	-8	0	-88.1
14	-7	0	-86.3
14	-6	0	-84.6
14	-5	0	-82.9
14	-4	0	-81.2
14	-3	0	-79.7
14	-2	0	-78.1
14	-1	0	-76.6
14	0	0	-75.1
14	1	0	-73.7
14	2	0	-72.3
14	3	0	-71
14	4	0	-69.7
14	5	0	-68.4
14	6	0	-67.1
14	7	0	-65.9
14	8	0	-64.7
14	9	0	-63.5
14	10	0	-62.3
14	11	0	-61.1
14	12	0	-60
14	13	0	-58.8
14	14	0	-57.7
14	15	0	-56.6
14	16	0	-55.5
14	17	0	-54.3
14	18	0	-53.2
14	19	0	-52.1
14	20	0	-50.9
14	21	0	-49.8
14	22	0	-48.6
14	23	0	-47.4
14	24	0	-46.2
14	25	0	-44.9
14	26	0	-43.6
14	27	0	-42.3
14	28	0	-40.8
14	29	0	-39.3
14	30	0	-37.8
14	31	0	-36
14	32	0	-34.2
14	33	0	-32.3
15	32	0	-34.4
15	31	0	-36.2
15	30	0	-37.9
15	29	0	-39.5
15	28	0	-41
15	27	0	-42.5
15	26	0	-43.8
15	25	0	-45.2
15	24	0	-46.4
15	23	0	-47.6
15	22	0	-48.8
15	21	0	-50
15	20	0	-51.2
15	19	0	-52.3
15	18	0	-53.4
15	17	0	-54.6
15	16	0	-55.7
15	15	0	-56.8
15	14	0	-57.9
15	13	0	-59
15	12	0	-60.2
15	11	0	-61.3
15	10	0	-62.5
15	9	0	-63.7
15	8	0	-64.8
15	7	0	-66.1
15	6	0	-67.3
15	5	0	-68.6
15	4	0	-69.9
15	3	0	-71.2
15	2	0	-72.5
15	1	0	-73.9
15	0	0	-75.3
15	-1	0	-76.8
15	-2	0	-78.3
15	-3	0	-79.8
15	-4	0	-81.4
15	-5	0	-83
15	-6	0	-84.7
15	-7	0	-86.5
15	-8	0	-88.3
15	-9	0	-90.2
15	-10	0	-92.1
15	-11	0	-94.1
15	-12	0	-96.1
15	-13	0	-98.3
15	-14	0	-100.2
15	-15	0	-102.5
15	-16	0	-104.9
15	-17	0	-107.4
15	-18	0	-110
15	-19	0	-112.7
15	-20	0	-115.5
15	-21	0	-118.5
15	-22	0	-121.6
15	-23	0	-124.8
15	-24	0	-128.1
15	-25	0	-131.7
15	-26	0	-135.4
15	-27	0	-139.3
15	-28	0	-143.4
15	-29	0	-147.8
15	-30	0	-152.4
15	-31	0	-157.2
15	-32	0	-162.4
16	-32	0	-162.7
16	-31	0	-157.6
16	-30	0	-152.7
16	-29	0	-148
16	-28	0	-143.7
16	-27	0	-139.5
16	-26	0	-135.6
16	-25	0	-131.9
16	-24	0	-128.4
16	-23	0	-125
16	-22	0	-121.8
16	-21	0	-118.7
16	-20	0	-115.8
16	-19	0	-113
16	-18	0	-110.2
16	-17	0	-107.6
16	-16	0	-105.1
16	-15	0	-102.7
16	-14	0	-100.4
16	-13	0	-98.2
16	-12	0	-96.1
16	-11	0	-94
16	-10	0	-92
16	-9	0	-90.1
16	-8	0	-88.2
16	-7	0	-86.4
16	-6	0	-84.7
16	-5	0	-83.1
16	-4	0	-81.4
16	-3	0	-79.7
16	-2	0	-78.2
16	-1	0	-76.7
16	0	0	-75.2
16	1	0	-73.8
16	2	0	-72.4
16	3	0	-71.1
16	4	0	-69.8
16	5	0	-68.4
16	6	0	-67.2
16	7	0	-66
16	8	0	-64.8
16	9	0	-63.6
16	10	0	-62.4
16	11	0	-61.2
16	12	0	-60.1
16	13	0	-59
16	14	0	-57.8
16	15	0	-56.8
16	16	0	-55.6
16	17	0	-54.4
16	18	0	-53.4
16	19	0	-52.2
16	20	0	-51.1
16	21	0	-50.1
16	22	0	-48.9
16	23	0	-47.6
16	24	0	-46.4
16	25	0	-45.1
16	26	0	-43.8
16	27	0	-42.5
16	28	0	-41
16	29	0	-39.5
16	30	0	-37.9
16	31	0	-36.2
16	32	0	-34.4
17	31	0	-36.5
17	30	0	-38.2
17	29	0	-39.8
17	28	0	-41.3
17	27	0	-42.7
17	26	0	-44.1
17	25	0	-45.4
17	24	0	-46.7
17	23	0	-47.9
17	22	0	-49.1
17	21	0	-50.2
17	20	0	-51.4
17	19	0	-52.5
17	18	0	-53.7
17	17	0	-54.8
17	16	0	-55.9
17	15	0	-57
17	14	0	-58.1
17	13	0	-59.3
17	12	0	-60.4
17	11	0	-61.5
17	10	0	-62.7
17	9	0	-63.9
17	8	0	-65.1
17	7	0	-66.3
17	6	0	-67.5
17	5	0	-68.8
17	4	0	-70
17	3	0	-71.4
17	2	0	-72.7
17	1	0	-74.1
17	0	0	-75.5
17	-1	0	-77
17	-2	0	-78.4
17	-3	0	-80
17	-4	0	-81.6
17	-5	0	-83.2
17	-6	0	-84.9
17	-7	0	-86.6
17	-8	0	-88.4
17	-9	0	-90.3
17	-10	0	-92.2
17	-11	0	-94.2
17	-12	0	-96.3
17	-13	0	-98.4
17	-14	0	-100.6
17	-15	0	-102.9
17	-16	0	-105.4
17	-17	0	-107.9
17	-18	0	-110.5
17	-19	0	-113.1
17	-20	0	-116
17	-21	0	-119
17	-22	0	-122
17	-23	0	-125.3
17	-24	0	-128.7
17	-25	0	-132.3
17	-26	0	-136
17	-27	0	-139.9
17	-28	0	-144.1
17	-29	0	-148.5
17	-30	0	-153.1
17	-31	0	-158
18	-31	0	-158.3
18	-30	0	-153.4
18	-29	0	-148.7
18	-28	0	-144.4
18	-27	0	-140.2
18	-26	0	-136.3
18	-25	0	-132.5
18	-24	0	-128.9
18	-23	0	-125.5
18	-22	0	-122.2
18	-21	0	-119.1
18	-20	0	-116.1
18	-19	0	-113.2
18	-18	0	-110.5
18	-17	0	-107.9
18	-16	0	-105.3
18	-15	0	-102.9
18	-14	0	-100.7
18	-13	0	-98.4
18	-12	0	-96.3
18	-11	0	-94.2
18	-10	0	-92.3
18	-9	0	-90.3
18	-8	0	-88.4
18	-7	0	-86.6
18	-6	0	-84.9
18	-5	0	-83.2
18	-4	0	-81.6
18	-3	0	-80
18	-2	0	-78.5
18	-1	0	-77
18	0	0	-75.6
18	1	0	-74.1
18	2	0	-72.8
18	3	0	-71.4
18	4	0	-70.1
18	5	0	-68.9
18	6	0	-67.6
18	7	0	-66.4
18	8	0	-65.1
18	9	0	-64
18	10	0	-62.8
18	11	0	-61.6
18	12	0	-60.5
18	13	0	-59.4
18	14	0	-58.3
18	15	0	-57.2
18	16	0	-56.1
18	17	0	-55
18	18	0	-53.9
18	19	0	-52.8
18	20	0	-51.6
18	21	0	-50.5
18	22	0	-49.3
18	23	0	-48.2
18	24	0	-47
18	25	0	-45.7
18	26	0	-44.4
18	27	0	-43
18	28	0	-41.6
18	29	0	-40.1
18	30	0	-38.5
18	31	0	-36.8
19	30	0	-38.8
19	29	0	-40.3
19	28	0	-41.8
19	27	0	-43.2
19	26	0	-44.6
19	25	0	-45.9
19	24	0	-47.1
19	23	0	-48.3
19	22	0	-49.5
19	21	0	-50.7
19	20	0	-51.8
19	19	0	-52.9
19	18	0	-54
19	17	0	-55.2
19	16	0	-56.2
19	15	0	-57.3
19	14	0	-58.4
19	13	0	-59.5
19	12	0	-60.6
19	11	0	-61.7
19	10	0	-62.9
19	9	0	-64
19	8	0	-65.3
19	7	0	-66.5
19	6	0	-67.7
19	5	0	-69
19	4	0	-70.2
19	3	0	-71.5
19	2	0	-72.9
19	1	0	-74.3
19	0	0	-75.7
19	-1	0	-77.1
19	-2	0	-78.6
19	-3	0	-80.2
19	-4	0	-81.7
19	-5	0	-83.4
19	-6	0	-85.1
19	-7	0	-86.8
19	-8	0	-88.7
19	-9	0	-90.5
19	-10	0	-92.4
19	-11	0	-94.3
19	-12	0	-96.4
19	-13	0	-98.6
19	-14	0	-100.8
19	-15	0	-103.1
19	-16	0	-105.6
19	-17	0	-108.1
19	-18	0	-110.7
19	-19	0	-113.4
19	-20	0	-116.2
19	-21	0	-119.2
19	-22	0	-122.3
19	-23	0	-125.5
19	-24	0	-129
19	-25	0	-132.5
19	-26	0	-136.3
19	-27	0	-140.3
19	-28	0	-144.5
19	-29	0	-148.9
19	-30	0	-153.5
20	-29	0	-149.2
20	-28	0	-144.8
20	-27	0	-140.6
20	-26	0	-136.6
20	-25	0	-132.8
20	-24	0	-129.2
20	-23	0	-125.8
20	-22	0	-122.5
20	-21	0	-119.3
20	-20	0	-116.4
20	-19	0	-113.5
20	-18	0	-110.7
20	-17	0	-108.1
20	-16	0	-105.7
20	-15	0	-103.3
20	-14	0	-100.9
20	-13	0	-98.7
20	-12	0	-96.5
20	-11	0	-94.4
20	-10	0	-92.5
20	-9	0	-90.6
20	-8	0	-88.7
20	-7	0	-86.9
20	-6	0	-85.2
20	-5	0	-83.5
20	-4	0	-81.8
20	-3	0	-80.2
20	-2	0	-78.7
20	-1	0	-77.2
20	0	0	-75.9
20	1	0	-74.5
20	2	0	-73.1
20	3	0	-71.8
20	4	0	-70.5
20	5	0	-69.2
20	6	0	-68
20	7	0	-66.8
20	8	0	-65.6
20	9	0	-64.4
20	10	0	-63.3
20	11	0	-62.2
20	12	0	-61.1
20	13	0	-60
20	14	0	-58.9
20	15	0	-57.8
20	16	0	-56.7
20	17	0	-55.6
20	18	0	-54.4
20	19	0	-53.4
20	20	0	-52.3
20	21	0	-51.2
20	22	0	-50
20	23	0	-48.9
20	24	0	-47.7
20	25	0	-46.5
20	26	0	-45.2
20	27	0	-43.8
20	28	0	-42.4
20	29	0	-41
21	29	0	-41.3
21	28	0	-42.8
21	27	0	-44.2
21	26	0	-45.5
21	25	0	-46.8
21	24	0	-48
21	23	0	-49.2
21	22	0	-50.4
21	21	0	-51.5
21	20	0	-52.6
21	19	0	-53.8
21	18	0	-54.9
21	17	0	-55.9
21	16	0	-57
21	15	0	-58.1
21	14	0	-59.2
21	13	0	-60.3
21	12	0	-61.4
21	11	0	-62.5
21	10	0	-63.6
21	9	0	-64.8
21	8	0	-65.9
21	7	0	-67.1
21	6	0	-68.3
21	5	0	-69.6
21	4	0	-70.8
21	3	0	-72.1
21	2	0	-73.5
21	1	0	-74.9
21	0	0	-76.3
21	-1	0	-77.7
21	-2	0	-79.2
21	-3	0	-80.7
21	-4	0	-82.3
21	-5	0	-83.9
21	-6	0	-85.6
21	-7	0	-87.4
21	-8	0	-89.1
21	-9	0	-91
21	-10	0	-92.9
21	-11	0	-94.9
21	-12	0	-97
21	-13	0	-99.2
21	-14	0	-101.4
21	-15	0	-103.8
21	-16	0	-106.2
21	-17	0	-108.7
21	-18	0	-111.3
21	-19	0	-114
21	-20	0	-116.9
21	-21	0	-119.9
21	-22	0	-123
21	-23	0	-126.3
21	-24	0	-129.7
21	-25	0	-133.3
21	-26	0	-137.1
21	-27	0	-141.1
21	-28	0	-145.4
21	-29	0	-149.8
22	-28	0	-145.7
22	-27	0	-141.5
22	-26	0	-137.5
22	-25	0	-133.7
22	-24	0	-130
22	-23	0	-126.6
22	-22	0	-123.3
22	-21	0	-120.1
22	-20	0	-117.1
22	-19	0	-114.3
22	-18	0	-111.5
22	-17	0	-108.9
22	-16	0	-106.3
22	-15	0	-103.9
22	-14	0	-101.6
22	-13	0	-99.4
22	-12	0	-97.2
22	-11	0	-95.1
22	-10	0	-93.1
22	-9	0	-91.2
22	-8	0	-89.3
22	-7	0	-87.5
22	-6	0	-85.8
22	-5	0	-84.1
22	-4	0	-82.5
22	-3	0	-80.9
22	-2	0	-79.4
22	-1	0	-77.9
22	0	0	-76.4
22	1	0	-75
22	2	0	-73.6
22	3	0	-72.3
22	4	0	-71
22	5	0	-69.8
22	6	0	-68.6
22	7	0	-67.3
22	8	0	-66.2
22	9	0	-65
22	10	0	-63.8
22	11	0	-62.7
22	12	0	-61.6
22	13	0	-60.5
22	14	0	-59.4
22	15	0	-58.4
22	16	0	-57.3
22	17	0	-56.2
22	18	0	-55.1
22	19	0	-54.1
22	20	0	-52.9
22	21	0	-51.8
22	22	0	-50.7
22	23	0	-49.6
22	24	0	-48.4
22	25	0	-47.1
22	26	0	-45.9
22	27	0	-44.5
22	28	0	-43.1
23	27	0	-44.9
23	26	0	-46.3
23	25	0	-47.5
23	24	0	-48.7
23	23	0	-49.9
23	22	0	-51.1
23	21	0	-52.2
23	20	0	-53.3
23	19	0	-54.4
23	18	0	-55.5
23	17	0	-56.5
23	16	0	-57.6
23	15	0	-58.7
23	14	0	-59.7
23	13	0	-60.8
23	12	0	-61.9
23	11	0	-63
23	10	0	-64.1
23	9	0	-65.3
23	8	0	-66.4
23	7	0	-67.6
23	6	0	-68.8
23	5	0	-70
23	4	0	-71.3
23	3	0	-72.6
23	2	0	-73.9
23	1	0	-75.3
23	0	0	-76.7
23	-1	0	-78.1
23	-2	0	-79.6
23	-3	0	-81.1
23	-4	0	-82.7
23	-5	0	-84.3
23	-6	0	-86
23	-7	0	-87.7
23	-8	0	-89.5
23	-9	0	-91.4
23	-10	0	-93.3
23	-11	0	-95.3
23	-12	0	-97.4
23	-13	0	-99.5
23	-14	0	-101.8
23	-15	0	-104.1
23	-16	0	-106.5
23	-17	0	-109.1
23	-18	0	-111.7
23	-19	0	-114.5
23	-20	0	-117.4
23	-21	0	-120.4
23	-22	0	-123.5
23	-23	0	-126.8
23	-24	0	-130.3
23	-25	0	-133.9
23	-26	0	-137.8
23	-27	0	-141.8
24	-26	0	-138.1
24	-25	0	-134.3
24	-24	0	-130.6
24	-23	0	-127.1
24	-22	0	-123.8
24	-21	0	-120.6
24	-20	0	-117.6
24	-19	0	-114.7
24	-18	0	-112
24	-17	0	-109.3
24	-16	0	-106.8
24	-15	0	-104.4
24	-14	0	-102
24	-13	0	-99.8
24	-12	0	-97.6
24	-11	0	-95.6
24	-10	0	-93.6
24	-9	0	-91.6
24	-8	0	-89.7
24	-7	0	-87.9
24	-6	0	-86.2
24	-5	0	-84.5
24	-4	0	-82.9
24	-3	0	-81.3
24	-2	0	-79.8
24	-1	0	-78.3
24	0	0	-76.9
24	1	0	-75.4
24	2	0	-74.1
24	3	0	-72.8
24	4	0	-71.5
24	5	0	-70.3
24	6	0	-69
24	7	0	-67.8
24	8	0	-66.7
24	9	0	-65.5
24	10	0	-64.4
24	11	0	-63.3
24	12	0	-62.2
24	13	0	-61.1
24	14	0	-60.1
24	15	0	-59
24	16	0	-58
24	17	0	-56.9
24	18	0	-55.8
24	19	0	-54.8
24	20	0	-53.7
24	21	0	-52.6
24	22	0	-51.5
24	23	0	-50.4
24	24	0	-49.2
24	25	0	-47.9
24	26	0	-46.7
25	25	0	-48.4
25	24	0	-49.6
25	23	0	-50.8
25	22	0	-51.9
25	21	0	-53.1
25	20	0	-54.2
25	19	0	-55.2
25	18	0	-56.3
25	17	0	-57.3
25	16	0	-58.3
25	15	0	-59.4
25	14	0	-60.4
25	13	0	-61.5
25	12	0	-62.6
25	11	0	-63.7
25	10	0	-64.8
25	9	0	-65.9
25	8	0	-67
25	7	0	-68.2
25	6	0	-69.4
25	5	0	-70.6
25	4	0	-71.9
25	3	0	-73.1
25	2	0	-74.4
25	1	0	-75.8
25	0	0	-77.1
25	-1	0	-78.5
25	-2	0	-80
25	-3	0	-81.6
25	-4	0	-83.1
25	-5	0	-84.7
25	-6	0	-86.4
25	-7	0	-88.2
25	-8	0	-90
25	-9	0	-91.8
25	-10	0	-93.8
25	-11	0	-95.8
25	-12	0	-97.9
25	-13	0	-100.1
25	-14	0	-102.3
25	-15	0	-104.6
25	-16	0	-107.1
25	-17	0	-109.6
25	-18	0	-112.3
25	-19	0	-115.1
25	-20	0	-118
25	-21	0	-121
25	-22	0	-124.2
25	-23	0	-127.5
25	-24	0	-131
25	-25	0	-134.7
26	-24	0	-131.4
26	-23	0	-127.9
26	-22	0	-124.5
26	-21	0	-121.3
26	-20	0	-118.3
26	-19	0	-115.4
26	-18	0	-112.6
26	-17	0	-109.9
26	-16	0	-107.4
26	-15	0	-104.9
26	-14	0	-102.6
26	-13	0	-100.3
26	-12	0	-98.2
26	-11	0	-96.1
26	-10	0	-94.1
26	-9	0	-92.1
26	-8	0	-90.3
26	-7	0	-88.5
26	-6	0	-86.7
26	-5	0	-85.1
26	-4	0	-83.4
26	-3	0	-81.9
26	-2	0	-80.4
26	-1	0	-78.9
26	0	0	-77.4
26	1	0	-76.1
26	2	0	-74.7
26	3	0	-73.4
26	4	0	-72.2
26	5	0	-70.9
26	6	0	-69.7
26	7	0	-68.6
26	8	0	-67.4
26	9	0	-66.3
26	10	0	-65.2
26	11	0	-64.1
26	12	0	-63
26	13	0	-62
26	14	0	-60.9
26	15	0	-59.9
26	16	0	-58.8
26	17	0	-57.9
26	18	0	-56.8
26	19	0	-55.8
26	20	0	-54.7
26	21	0	-53.6
26	22	0	-52.6
26	23	0	-51.4
26	24	0	-50.2
27	23	0	-52
27	22	0	-53.1
27	21	0	-54.2
27	20	0	-55.2
27	19	0	-56.3
27	18	0	-57.3
27	17	0	-58.3
27	16	0	-59.3
27	15	0	-60.3
27	14	0	-61.4
27	13	0	-62.4
27	12	0	-63.4
27	11	0	-64.5
27	10	0	-65.5
27	9	0	-66.6
27	8	0	-67.7
27	7	0	-68.9
27	6	0	-70
27	5	0	-71.2
27	4	0	-72.5
27	3	0	-73.7
27	2	0	-75
27	1	0	-76.3
27	0	0	-77.7
27	-1	0	-79.1
27	-2	0	-80.6
27	-3	0	-82.1
27	-4	0	-83.7
27	-5	0	-85.3
27	-6	0	-87
27	-7	0	-88.7
27	-8	0	-90.5
27	-9	0	-92.4
27	-10	0	-94.3
27	-11	0	-96.3
27	-12	0	-98.4
27	-13	0	-100.6
27	-14	0	-102.8
27	-15	0	-105.2
27	-16	0	-107.6
27	-17	0	-110.2
27	-18	0	-112.8
27	-19	0	-115.6
27	-20	0	-118.6
27	-21	0	-121.6
27	-22	0	-124.8
27	-23	0	-128.2
28	-22	0	-125.2
28	-21	0	-122
28	-20	0	-118.9
28	-19	0	-116
28	-18	0	-113.2
28	-17	0	-110.5
28	-16	0	-107.9
28	-15	0	-105.5
28	-14	0	-103.1
28	-13	0	-100.8
28	-12	0	-98.7
28	-11	0	-96.6
28	-10	0	-94.6
28	-9	0	-92.6
28	-8	0	-90.8
28	-7	0	-89
28	-6	0	-87.2
28	-5	0	-85.6
28	-4	0	-84
28	-3	0	-82.4
28	-2	0	-80.9
28	-1	0	-79.4
28	0	0	-78
28	1	0	-76.7
28	2	0	-75.3
28	3	0	-74.1
28	4	0	-72.8
28	5	0	-71.6
28	6	0	-70.4
28	7	0	-69.3
28	8	0	-68.1
28	9	0	-67
28	10	0	-65.9
28	11	0	-64.9
28	12	0	-63.9
28	13	0	-62.8
28	14	0	-61.8
28	15	0	-60.8
28	16	0	-59.8
28	17	0	-58.8
28	18	0	-57.8
28	19	0	-56.8
28	20	0	-55.8
28	21	0	-54.7
28	22	0	-53.6
29	21	0	-55.3
29	20	0	-56.4
29	19	0	-57.4
29	18	0	-58.4
29	17	0	-59.3
29	16	0	-60.3
29	15	0	-61.3
29	14	0	-62.3
29	13	0	-63.3
29	12	0	-64.3
29	11	0	-65.4
29	10	0	-66.4
29	9	0	-67.4
29	8	0	-68.5
29	7	0	-69.7
29	6	0	-70.8
29	5	0	-72
29	4	0	-73.2
29	3	0	-74.4
29	2	0	-75.7
29	1	0	-77
29	0	0	-78.3
29	-1	0	-79.7
29	-2	0	-81.2
29	-3	0	-82.7
29	-4	0	-84.3
29	-5	0	-85.9
29	-6	0	-87.5
29	-7	0	-89.3
29	-8	0	-91.1
29	-9	0	-92.9
29	-10	0	-94.9
29	-11	0	-96.9
29	-12	0	-99
29	-13	0	-101.2
29	-14	0	-103.5
29	-15	0	-105.8
29	-16	0	-108.3
29	-17	0	-110.9
29	-18	0	-113.6
29	-19	0	-116.4
29	-20	0	-119.3
29	-21	0	-122.4
30	-19	0	-116.7
30	-18	0	-113.9
30	-17	0	-111.2
30	-16	0	-108.6
30	-15	0	-106.2
30	-14	0	-103.8
30	-13	0	-101.5
30	-12	0	-99.3
30	-11	0	-97.2
30	-10	0	-95.2
30	-9	0	-93.3
30	-8	0	-91.4
30	-7	0	-89.6
30	-6	0	-87.9
30	-5	0	-86.2
30	-4	0	-84.6
30	-3	0	-83
30	-2	0	-81.5
30	-1	0	-80.1
30	0	0	-78.7
30	1	0	-77.4
30	2	0	-76
30	3	0	-74.8
30	4	0	-73.6
30	5	0	-72.4
30	6	0	-71.2
30	7	0	-70.1
30	8	0	-69
30	9	0	-67.9
30	10	0	-66.9
30	11	0	-65.9
30	12	0	-64.9
30	13	0	-63.9
30	14	0	-62.9
30	15	0	-61.9
30	16	0	-61
30	17	0	-60
30	18	0	-59
30	19	0	-58.1
31	18	0	-59.7
31	17	0	-60.6
31	16	0	-61.6
31	15	0	-62.5
31	14	0	-63.5
31	13	0	-64.5
31	12	0	-65.4
31	11	0	-66.4
31	10	0	-67.4
31	9	0	-68.5
31	8	0	-69.5
31	7	0	-70.6
31	6	0	-71.7
31	5	0	-72.8
31	4	0	-74
31	3	0	-75.2
31	2	0	-76.5
31	1	0	-77.8
31	0	0	-79.1
31	-1	0	-80.5
31	-2	0	-81.9
31	-3	0	-83.4
31	-4	0	-85
31	-5	0	-86.6
31	-6	0	-88.2
31	-7	0	-89.9
31	-8	0	-91.7
31	-9	0	-93.6
31	-10	0	-95.5
31	-11	0	-97.5
31	-12	0	-99.7
31	-13	0	-101.9
31	-14	0	-104.1
31	-15	0	-106.5
31	-16	0	-109
31	-17	0	-111.6
31	-18	0	-114.3
32	-16	0	-109.4
32	-15	0	-106.9
32	-14	0	-104.5
32	-13	0	-102.2
32	-12	0	-100
32	-11	0	-97.9
32	-10	0	-95.9
32	-9	0	-93.9
32	-8	0	-92.1
32	-7	0	-90.3
32	-6	0	-88.5
32	-5	0	-86.9
32	-4	0	-85.3
32	-3	0	-83.8
32	-2	0	-82.3
32	-1	0	-80.9
32	0	0	-79.5
32	1	0	-78.2
32	2	0	-76.9
32	3	0	-75.7
32	4	0	-74.5
32	5	0	-73.3
32	6	0	-72.2
32	7	0	-71.2
32	8	0	-70.1
32	9	0	-69.1
32	10	0	-68.1
32	11	0	-67.1
32	12	0	-66.1
32	13	0	-65.1
32	14	0	-64.2
32	15	0	-63.3
32	16	0	-62.3
33	14	0	-64.9
33	13	0	-65.8
33	12	0	-66.8
33	11	0	-67.7
33	10	0	-68.7
33	9	0	-69.6
33	8	0	-70.6
33	7	0	-71.7
33	6	0	-72.7
33	5	0	-73.8
33	4	0	-74.9
33	3	0	-76.1
33	2	0	-77.3
33	1	0	-78.6
33	0	0	-79.9
33	-1	0	-81.3
33	-2	0	-82.7
33	-3	0	-84.2
33	-4	0	-85.7
33	-5	0	-87.3
33	-6	0	-88.9
33	-7	0	-90.6
33	-8	0	-92.4
33	-9	0	-94.3
33	-10	0	-96.2
33	-11	0	-98.2
33	-12	0	-100.3
33	-13	0	-102.5
33	-14	0	-104.8
34	-11	0	-98.6
34	-10	0	-96.6
34	-9	0	-94.6
34	-8	0	-92.8
34	-7	0	-91
34	-6	0	-89.3
34	-5	0	-87.7
34	-4	0	-86.1
34	-3	0	-84.6
34	-2	0	-83.1
34	-1	0	-81.7
34	0	0	-80.3
34	1	0	-79
34	2	0	-77.8
34	3	0	-76.6
34	4	0	-75.4
34	5	0	-74.4
34	6	0	-73.3
34	7	0	-72.3
34	8	0	-71.3
34	9	0	-70.3
34	10	0	-69.3
34	11	0	-68.4
35	8	0	-71.9
35	7	0	-72.9
35	6	0	-73.9
35	5	0	-74.9
35	4	0	-76
35	3	0	-77.1
35	2	0	-78.3
35	1	0	-79.5
35	0	0	-80.8
35	-1	0	-82.1
35	-2	0	-83.5
35	-3	0	-85
35	-4	0	-86.5
35	-5	0	-88.1
35	-6	0	-89.7
35	-7	0	-91.4
35	-8	0	-93.2
36	0	0	-81.2
