# Supplementary material for: A comprehensive approach to characterize navigation instruments for magnetic guidance in biological systems
Source: Sci Rep. 2024 Apr 3;14:7879. doi: 10.1038/s41598-024-58091-x (PMC10991419; doi:10.1038/s41598-024-58091-x)
Supplement: Supplementary file 1 — Supplementary Information. [file 41598_2024_58091_MOESM1_ESM.zip › rawdata/figs4_5/dipquad2D_y.txt]

% 23-Mar-2023 13:52:31
% parameters:
% xmin = -36 mm
% xmax = 36 mm
% nx = 73 points
% ymin = -36 mm
% ymax = 36 mm
% ny = 73 points
% zmin = 0 mm
% zmax = 0 mm
% nz = 1 points
% circular dimensions: x= 1 y= 1 z= 0
% LS auto mode = 1
% =================================================================== 
% x [mm]	y [mm]	z [mm]	B [G]
-36	0	0	-93.6
-35	8	0	-94.1
-35	7	0	-93.4
-35	6	0	-92.6
-35	5	0	-92
-35	4	0	-91.3
-35	3	0	-90.7
-35	2	0	-90.1
-35	1	0	-89.5
-35	0	0	-89
-35	-1	0	-88.4
-35	-2	0	-87.9
-35	-3	0	-87.3
-35	-4	0	-86.8
-35	-5	0	-86.3
-35	-6	0	-85.7
-35	-7	0	-85.2
-35	-8	0	-84.7
-34	-11	0	-79.4
-34	-10	0	-79.8
-34	-9	0	-80.3
-34	-8	0	-80.7
-34	-7	0	-81.2
-34	-6	0	-81.7
-34	-5	0	-82.2
-34	-4	0	-82.6
-34	-3	0	-83.1
-34	-2	0	-83.6
-34	-1	0	-84.2
-34	0	0	-84.7
-34	1	0	-85.2
-34	2	0	-85.7
-34	3	0	-86.3
-34	4	0	-86.9
-34	5	0	-87.5
-34	6	0	-88.1
-34	7	0	-88.8
-34	8	0	-89.5
-34	9	0	-90.2
-34	10	0	-91
-34	11	0	-91.7
-33	14	0	-89.2
-33	13	0	-88.5
-33	12	0	-87.8
-33	11	0	-87.1
-33	10	0	-86.4
-33	9	0	-85.8
-33	8	0	-85.1
-33	7	0	-84.5
-33	6	0	-83.8
-33	5	0	-83.3
-33	4	0	-82.7
-33	3	0	-82.2
-33	2	0	-81.6
-33	1	0	-81.1
-33	0	0	-80.7
-33	-1	0	-80.2
-33	-2	0	-79.7
-33	-3	0	-79.2
-33	-4	0	-78.8
-33	-5	0	-78.3
-33	-6	0	-77.9
-33	-7	0	-77.4
-33	-8	0	-77
-33	-9	0	-76.6
-33	-10	0	-76.2
-33	-11	0	-75.8
-33	-12	0	-75.4
-33	-13	0	-75
-33	-14	0	-74.6
-32	-16	0	-70.5
-32	-15	0	-70.9
-32	-14	0	-71.2
-32	-13	0	-71.6
-32	-12	0	-72
-32	-11	0	-72.3
-32	-10	0	-72.7
-32	-9	0	-73.1
-32	-8	0	-73.5
-32	-7	0	-73.9
-32	-6	0	-74.3
-32	-5	0	-74.7
-32	-4	0	-75.2
-32	-3	0	-75.6
-32	-2	0	-76
-32	-1	0	-76.5
-32	0	0	-76.9
-32	1	0	-77.4
-32	2	0	-77.8
-32	3	0	-78.3
-32	4	0	-78.9
-32	5	0	-79.4
-32	6	0	-79.9
-32	7	0	-80.5
-32	8	0	-81.1
-32	9	0	-81.7
-32	10	0	-82.3
-32	11	0	-82.9
-32	12	0	-83.5
-32	13	0	-84.2
-32	14	0	-84.9
-32	15	0	-85.5
-32	16	0	-86.2
-31	18	0	-83.3
-31	17	0	-82.6
-31	16	0	-82
-31	15	0	-81.4
-31	14	0	-80.7
-31	13	0	-80.1
-31	12	0	-79.5
-31	11	0	-78.9
-31	10	0	-78.3
-31	9	0	-77.8
-31	8	0	-77.2
-31	7	0	-76.6
-31	6	0	-76.1
-31	5	0	-75.6
-31	4	0	-75.1
-31	3	0	-74.6
-31	2	0	-74.2
-31	1	0	-73.8
-31	0	0	-73.3
-31	-1	0	-72.9
-31	-2	0	-72.5
-31	-3	0	-72.1
-31	-4	0	-71.7
-31	-5	0	-71.3
-31	-6	0	-70.9
-31	-7	0	-70.5
-31	-8	0	-70.2
-31	-9	0	-69.8
-31	-10	0	-69.4
-31	-11	0	-69.1
-31	-12	0	-68.7
-31	-13	0	-68.4
-31	-14	0	-68
-31	-15	0	-67.7
-31	-16	0	-67.4
-31	-17	0	-67
-31	-18	0	-66.7
-30	-19	0	-63.5
-30	-18	0	-63.8
-30	-17	0	-64.1
-30	-16	0	-64.4
-30	-15	0	-64.8
-30	-14	0	-65.1
-30	-13	0	-65.4
-30	-12	0	-65.7
-30	-11	0	-66
-30	-10	0	-66.3
-30	-9	0	-66.7
-30	-8	0	-67
-30	-7	0	-67.4
-30	-6	0	-67.7
-30	-5	0	-68.1
-30	-4	0	-68.5
-30	-3	0	-68.8
-30	-2	0	-69.2
-30	-1	0	-69.6
-30	0	0	-70
-30	1	0	-70.4
-30	2	0	-70.8
-30	3	0	-71.2
-30	4	0	-71.7
-30	5	0	-72.1
-30	6	0	-72.6
-30	7	0	-73.1
-30	8	0	-73.6
-30	9	0	-74.1
-30	10	0	-74.6
-30	11	0	-75.1
-30	12	0	-75.7
-30	13	0	-76.3
-30	14	0	-76.8
-30	15	0	-77.4
-30	16	0	-78
-30	17	0	-78.6
-30	18	0	-79.3
-30	19	0	-80
-29	21	0	-77.5
-29	20	0	-76.8
-29	19	0	-76.1
-29	18	0	-75.5
-29	17	0	-74.8
-29	16	0	-74.3
-29	15	0	-73.7
-29	14	0	-73.1
-29	13	0	-72.6
-29	12	0	-72.1
-29	11	0	-71.6
-29	10	0	-71.1
-29	9	0	-70.6
-29	8	0	-70.1
-29	7	0	-69.7
-29	6	0	-69.2
-29	5	0	-68.8
-29	4	0	-68.4
-29	3	0	-68
-29	2	0	-67.6
-29	1	0	-67.2
-29	0	0	-66.8
-29	-1	0	-66.4
-29	-2	0	-66.1
-29	-3	0	-65.7
-29	-4	0	-65.4
-29	-5	0	-65
-29	-6	0	-64.7
-29	-7	0	-64.4
-29	-8	0	-64.1
-29	-9	0	-63.7
-29	-10	0	-63.4
-29	-11	0	-63.1
-29	-12	0	-62.8
-29	-13	0	-62.5
-29	-14	0	-62.2
-29	-15	0	-62
-29	-16	0	-61.7
-29	-17	0	-61.4
-29	-18	0	-61.1
-29	-19	0	-60.8
-29	-20	0	-60.5
-29	-21	0	-60.2
-28	-22	0	-57.5
-28	-21	0	-57.7
-28	-20	0	-58
-28	-19	0	-58.3
-28	-18	0	-58.5
-28	-17	0	-58.8
-28	-16	0	-59
-28	-15	0	-59.3
-28	-14	0	-59.6
-28	-13	0	-59.9
-28	-12	0	-60.1
-28	-11	0	-60.4
-28	-10	0	-60.7
-28	-9	0	-61
-28	-8	0	-61.3
-28	-7	0	-61.6
-28	-6	0	-61.9
-28	-5	0	-62.2
-28	-4	0	-62.5
-28	-3	0	-62.8
-28	-2	0	-63.1
-28	-1	0	-63.5
-28	0	0	-63.8
-28	1	0	-64.2
-28	2	0	-64.5
-28	3	0	-64.9
-28	4	0	-65.3
-28	5	0	-65.7
-28	6	0	-66.1
-28	7	0	-66.5
-28	8	0	-66.9
-28	9	0	-67.4
-28	10	0	-67.8
-28	11	0	-68.2
-28	12	0	-68.7
-28	13	0	-69.2
-28	14	0	-69.7
-28	15	0	-70.2
-28	16	0	-70.7
-28	17	0	-71.3
-28	18	0	-71.9
-28	19	0	-72.5
-28	20	0	-73.1
-28	21	0	-73.8
-28	22	0	-74.5
-27	23	0	-71.5
-27	22	0	-70.8
-27	21	0	-70.2
-27	20	0	-69.6
-27	19	0	-69
-27	18	0	-68.5
-27	17	0	-67.9
-27	16	0	-67.4
-27	15	0	-66.9
-27	14	0	-66.4
-27	13	0	-66
-27	12	0	-65.5
-27	11	0	-65.1
-27	10	0	-64.7
-27	9	0	-64.3
-27	8	0	-63.8
-27	7	0	-63.5
-27	6	0	-63.1
-27	5	0	-62.7
-27	4	0	-62.4
-27	3	0	-62
-27	2	0	-61.7
-27	1	0	-61.3
-27	0	0	-61
-27	-1	0	-60.7
-27	-2	0	-60.4
-27	-3	0	-60.1
-27	-4	0	-59.8
-27	-5	0	-59.5
-27	-6	0	-59.2
-27	-7	0	-58.9
-27	-8	0	-58.6
-27	-9	0	-58.4
-27	-10	0	-58.1
-27	-11	0	-57.9
-27	-12	0	-57.6
-27	-13	0	-57.4
-27	-14	0	-57.1
-27	-15	0	-56.8
-27	-16	0	-56.6
-27	-17	0	-56.4
-27	-18	0	-56.1
-27	-19	0	-55.9
-27	-20	0	-55.7
-27	-21	0	-55.4
-27	-22	0	-55.2
-27	-23	0	-55
-26	-24	0	-52.6
-26	-23	0	-52.8
-26	-22	0	-53
-26	-21	0	-53.2
-26	-20	0	-53.4
-26	-19	0	-53.6
-26	-18	0	-53.8
-26	-17	0	-54
-26	-16	0	-54.3
-26	-15	0	-54.5
-26	-14	0	-54.7
-26	-13	0	-54.9
-26	-12	0	-55.2
-26	-11	0	-55.4
-26	-10	0	-55.6
-26	-9	0	-55.9
-26	-8	0	-56.1
-26	-7	0	-56.4
-26	-6	0	-56.6
-26	-5	0	-56.9
-26	-4	0	-57.2
-26	-3	0	-57.4
-26	-2	0	-57.7
-26	-1	0	-58
-26	0	0	-58.3
-26	1	0	-58.6
-26	2	0	-58.9
-26	3	0	-59.2
-26	4	0	-59.5
-26	5	0	-59.8
-26	6	0	-60.2
-26	7	0	-60.5
-26	8	0	-60.9
-26	9	0	-61.3
-26	10	0	-61.7
-26	11	0	-62.1
-26	12	0	-62.5
-26	13	0	-62.9
-26	14	0	-63.3
-26	15	0	-63.8
-26	16	0	-64.2
-26	17	0	-64.7
-26	18	0	-65.2
-26	19	0	-65.7
-26	20	0	-66.3
-26	21	0	-66.8
-26	22	0	-67.4
-26	23	0	-68
-26	24	0	-68.5
-25	25	0	-65.6
-25	24	0	-65.1
-25	23	0	-64.6
-25	22	0	-64
-25	21	0	-63.5
-25	20	0	-63
-25	19	0	-62.5
-25	18	0	-62
-25	17	0	-61.6
-25	16	0	-61.1
-25	15	0	-60.7
-25	14	0	-60.3
-25	13	0	-59.9
-25	12	0	-59.5
-25	11	0	-59.1
-25	10	0	-58.8
-25	9	0	-58.4
-25	8	0	-58.1
-25	7	0	-57.7
-25	6	0	-57.4
-25	5	0	-57.1
-25	4	0	-56.8
-25	3	0	-56.5
-25	2	0	-56.2
-25	1	0	-55.9
-25	0	0	-55.6
-25	-1	0	-55.3
-25	-2	0	-55.1
-25	-3	0	-54.8
-25	-4	0	-54.6
-25	-5	0	-54.3
-25	-6	0	-54.1
-25	-7	0	-53.9
-25	-8	0	-53.6
-25	-9	0	-53.4
-25	-10	0	-53.2
-25	-11	0	-53
-25	-12	0	-52.8
-25	-13	0	-52.6
-25	-14	0	-52.4
-25	-15	0	-52.2
-25	-16	0	-52
-25	-17	0	-51.8
-25	-18	0	-51.6
-25	-19	0	-51.4
-25	-20	0	-51.2
-25	-21	0	-51
-25	-22	0	-50.9
-25	-23	0	-50.7
-25	-24	0	-50.5
-25	-25	0	-50.4
-24	-26	0	-48.3
-24	-25	0	-48.4
-24	-24	0	-48.5
-24	-23	0	-48.7
-24	-22	0	-48.8
-24	-21	0	-49
-24	-20	0	-49.1
-24	-19	0	-49.3
-24	-18	0	-49.4
-24	-17	0	-49.6
-24	-16	0	-49.7
-24	-15	0	-49.9
-24	-14	0	-50
-24	-13	0	-50.1
-24	-12	0	-50.3
-24	-11	0	-50.5
-24	-10	0	-50.7
-24	-9	0	-50.9
-24	-8	0	-51.2
-24	-7	0	-51.4
-24	-6	0	-51.6
-24	-5	0	-51.8
-24	-4	0	-52
-24	-3	0	-52.3
-24	-2	0	-52.5
-24	-1	0	-52.8
-24	0	0	-53
-24	1	0	-53.3
-24	2	0	-53.5
-24	3	0	-53.8
-24	4	0	-54.1
-24	5	0	-54.4
-24	6	0	-54.6
-24	7	0	-54.9
-24	8	0	-55.3
-24	9	0	-55.6
-24	10	0	-55.9
-24	11	0	-56.2
-24	12	0	-56.6
-24	13	0	-57
-24	14	0	-57.3
-24	15	0	-57.7
-24	16	0	-58.1
-24	17	0	-58.5
-24	18	0	-58.9
-24	19	0	-59.4
-24	20	0	-59.8
-24	21	0	-60.3
-24	22	0	-60.8
-24	23	0	-61.3
-24	24	0	-61.8
-24	25	0	-62.2
-24	26	0	-62.7
-23	27	0	-60
-23	26	0	-59.5
-23	25	0	-59.1
-23	24	0	-58.7
-23	23	0	-58.2
-23	22	0	-57.7
-23	21	0	-57.3
-23	20	0	-56.9
-23	19	0	-56.5
-23	18	0	-56.1
-23	17	0	-55.7
-23	16	0	-55.3
-23	15	0	-54.9
-23	14	0	-54.6
-23	13	0	-54.2
-23	12	0	-53.9
-23	11	0	-53.6
-23	10	0	-53.3
-23	9	0	-53
-23	8	0	-52.7
-23	7	0	-52.4
-23	6	0	-52.1
-23	5	0	-51.8
-23	4	0	-51.6
-23	3	0	-51.3
-23	2	0	-51.1
-23	1	0	-50.8
-23	0	0	-50.6
-23	-1	0	-50.4
-23	-2	0	-50.1
-23	-3	0	-49.9
-23	-4	0	-49.7
-23	-5	0	-49.5
-23	-6	0	-49.3
-23	-7	0	-49.1
-23	-8	0	-48.9
-23	-9	0	-48.7
-23	-10	0	-48.5
-23	-11	0	-48.4
-23	-12	0	-48.2
-23	-13	0	-48
-23	-14	0	-47.9
-23	-15	0	-47.7
-23	-16	0	-47.6
-23	-17	0	-47.4
-23	-18	0	-47.3
-23	-19	0	-47.2
-23	-20	0	-47
-23	-21	0	-46.9
-23	-22	0	-46.8
-23	-23	0	-46.7
-23	-24	0	-46.5
-23	-25	0	-46.4
-23	-26	0	-46.3
-23	-27	0	-46.2
-22	-28	0	-44.4
-22	-27	0	-44.5
-22	-26	0	-44.5
-22	-25	0	-44.6
-22	-24	0	-44.7
-22	-23	0	-44.8
-22	-22	0	-44.9
-22	-21	0	-45
-22	-20	0	-45.1
-22	-19	0	-45.3
-22	-18	0	-45.4
-22	-17	0	-45.5
-22	-16	0	-45.6
-22	-15	0	-45.7
-22	-14	0	-45.8
-22	-13	0	-45.9
-22	-12	0	-46.1
-22	-11	0	-46.3
-22	-10	0	-46.4
-22	-9	0	-46.6
-22	-8	0	-46.8
-22	-7	0	-47
-22	-6	0	-47.1
-22	-5	0	-47.3
-22	-4	0	-47.5
-22	-3	0	-47.7
-22	-2	0	-47.9
-22	-1	0	-48.1
-22	0	0	-48.3
-22	1	0	-48.5
-22	2	0	-48.7
-22	3	0	-49
-22	4	0	-49.2
-22	5	0	-49.4
-22	6	0	-49.7
-22	7	0	-49.9
-22	8	0	-50.2
-22	9	0	-50.5
-22	10	0	-50.8
-22	11	0	-51.1
-22	12	0	-51.4
-22	13	0	-51.7
-22	14	0	-52
-22	15	0	-52.3
-22	16	0	-52.7
-22	17	0	-53
-22	18	0	-53.4
-22	19	0	-53.8
-22	20	0	-54.1
-22	21	0	-54.5
-22	22	0	-54.9
-22	23	0	-55.3
-22	24	0	-55.7
-22	25	0	-56.2
-22	26	0	-56.6
-22	27	0	-57
-22	28	0	-57.4
-21	29	0	-54.9
-21	28	0	-54.5
-21	27	0	-54.1
-21	26	0	-53.7
-21	25	0	-53.3
-21	24	0	-52.9
-21	23	0	-52.5
-21	22	0	-52.1
-21	21	0	-51.8
-21	20	0	-51.4
-21	19	0	-51.1
-21	18	0	-50.7
-21	17	0	-50.4
-21	16	0	-50.1
-21	15	0	-49.8
-21	14	0	-49.5
-21	13	0	-49.2
-21	12	0	-48.9
-21	11	0	-48.6
-21	10	0	-48.4
-21	9	0	-48.1
-21	8	0	-47.8
-21	7	0	-47.6
-21	6	0	-47.3
-21	5	0	-47.1
-21	4	0	-46.9
-21	3	0	-46.7
-21	2	0	-46.5
-21	1	0	-46.3
-21	0	0	-46.1
-21	-1	0	-45.9
-21	-2	0	-45.7
-21	-3	0	-45.5
-21	-4	0	-45.4
-21	-5	0	-45.2
-21	-6	0	-45
-21	-7	0	-44.9
-21	-8	0	-44.7
-21	-9	0	-44.6
-21	-10	0	-44.4
-21	-11	0	-44.3
-21	-12	0	-44.2
-21	-13	0	-44
-21	-14	0	-43.9
-21	-15	0	-43.8
-21	-16	0	-43.7
-21	-17	0	-43.6
-21	-18	0	-43.5
-21	-19	0	-43.4
-21	-20	0	-43.3
-21	-21	0	-43.2
-21	-22	0	-43.1
-21	-23	0	-43
-21	-24	0	-43
-21	-25	0	-42.9
-21	-26	0	-42.8
-21	-27	0	-42.8
-21	-28	0	-42.7
-21	-29	0	-42.7
-20	-29	0	-41.1
-20	-28	0	-41.2
-20	-27	0	-41.2
-20	-26	0	-41.2
-20	-25	0	-41.2
-20	-24	0	-41.3
-20	-23	0	-41.3
-20	-22	0	-41.4
-20	-21	0	-41.4
-20	-20	0	-41.5
-20	-19	0	-41.6
-20	-18	0	-41.6
-20	-17	0	-41.7
-20	-16	0	-41.8
-20	-15	0	-41.9
-20	-14	0	-42
-20	-13	0	-42.1
-20	-12	0	-42.2
-20	-11	0	-42.3
-20	-10	0	-42.5
-20	-9	0	-42.6
-20	-8	0	-42.7
-20	-7	0	-42.8
-20	-6	0	-43
-20	-5	0	-43.1
-20	-4	0	-43.3
-20	-3	0	-43.4
-20	-2	0	-43.6
-20	-1	0	-43.8
-20	0	0	-43.9
-20	1	0	-44.1
-20	2	0	-44.3
-20	3	0	-44.5
-20	4	0	-44.7
-20	5	0	-44.9
-20	6	0	-45.1
-20	7	0	-45.3
-20	8	0	-45.5
-20	9	0	-45.7
-20	10	0	-46
-20	11	0	-46.2
-20	12	0	-46.4
-20	13	0	-46.7
-20	14	0	-47
-20	15	0	-47.3
-20	16	0	-47.6
-20	17	0	-47.9
-20	18	0	-48.2
-20	19	0	-48.5
-20	20	0	-48.9
-20	21	0	-49.2
-20	22	0	-49.5
-20	23	0	-49.9
-20	24	0	-50.2
-20	25	0	-50.6
-20	26	0	-50.9
-20	27	0	-51.3
-20	28	0	-51.6
-20	29	0	-52.1
-19	30	0	-49.7
-19	29	0	-49.3
-19	28	0	-49
-19	27	0	-48.6
-19	26	0	-48.3
-19	25	0	-47.9
-19	24	0	-47.6
-19	23	0	-47.3
-19	22	0	-46.9
-19	21	0	-46.6
-19	20	0	-46.3
-19	19	0	-46
-19	18	0	-45.7
-19	17	0	-45.5
-19	16	0	-45.2
-19	15	0	-44.9
-19	14	0	-44.7
-19	13	0	-44.4
-19	12	0	-44.2
-19	11	0	-44
-19	10	0	-43.7
-19	9	0	-43.5
-19	8	0	-43.3
-19	7	0	-43.1
-19	6	0	-42.9
-19	5	0	-42.7
-19	4	0	-42.5
-19	3	0	-42.4
-19	2	0	-42.2
-19	1	0	-42
-19	0	0	-41.9
-19	-1	0	-41.7
-19	-2	0	-41.6
-19	-3	0	-41.4
-19	-4	0	-41.3
-19	-5	0	-41.1
-19	-6	0	-41
-19	-7	0	-40.9
-19	-8	0	-40.8
-19	-9	0	-40.7
-19	-10	0	-40.6
-19	-11	0	-40.4
-19	-12	0	-40.3
-19	-13	0	-40.3
-19	-14	0	-40.2
-19	-15	0	-40.1
-19	-16	0	-40
-19	-17	0	-40
-19	-18	0	-39.9
-19	-19	0	-39.8
-19	-20	0	-39.8
-19	-21	0	-39.8
-19	-22	0	-39.7
-19	-23	0	-39.7
-19	-24	0	-39.7
-19	-25	0	-39.6
-19	-26	0	-39.6
-19	-27	0	-39.6
-19	-28	0	-39.6
-19	-29	0	-39.7
-19	-30	0	-39.7
-18	-31	0	-38.3
-18	-30	0	-38.3
-18	-29	0	-38.2
-18	-28	0	-38.2
-18	-27	0	-38.1
-18	-26	0	-38.1
-18	-25	0	-38.1
-18	-24	0	-38.1
-18	-23	0	-38.1
-18	-22	0	-38.1
-18	-21	0	-38.1
-18	-20	0	-38.1
-18	-19	0	-38.2
-18	-18	0	-38.2
-18	-17	0	-38.2
-18	-16	0	-38.3
-18	-15	0	-38.4
-18	-14	0	-38.4
-18	-13	0	-38.5
-18	-12	0	-38.6
-18	-11	0	-38.6
-18	-10	0	-38.7
-18	-9	0	-38.8
-18	-8	0	-38.8
-18	-7	0	-38.9
-18	-6	0	-39
-18	-5	0	-39.1
-18	-4	0	-39.3
-18	-3	0	-39.4
-18	-2	0	-39.5
-18	-1	0	-39.6
-18	0	0	-39.8
-18	1	0	-39.9
-18	2	0	-40.1
-18	3	0	-40.3
-18	4	0	-40.4
-18	5	0	-40.6
-18	6	0	-40.8
-18	7	0	-40.9
-18	8	0	-41.1
-18	9	0	-41.3
-18	10	0	-41.5
-18	11	0	-41.7
-18	12	0	-41.9
-18	13	0	-42.1
-18	14	0	-42.4
-18	15	0	-42.7
-18	16	0	-42.9
-18	17	0	-43.2
-18	18	0	-43.4
-18	19	0	-43.7
-18	20	0	-44
-18	21	0	-44.3
-18	22	0	-44.6
-18	23	0	-44.8
-18	24	0	-45.1
-18	25	0	-45.4
-18	26	0	-45.8
-18	27	0	-46.1
-18	28	0	-46.4
-18	29	0	-46.7
-18	30	0	-47.1
-18	31	0	-47.5
-17	31	0	-44.8
-17	30	0	-44.5
-17	29	0	-44.2
-17	28	0	-43.9
-17	27	0	-43.6
-17	26	0	-43.3
-17	25	0	-43
-17	24	0	-42.7
-17	23	0	-42.4
-17	22	0	-42.1
-17	21	0	-41.9
-17	20	0	-41.6
-17	19	0	-41.4
-17	18	0	-41.1
-17	17	0	-40.9
-17	16	0	-40.7
-17	15	0	-40.4
-17	14	0	-40.2
-17	13	0	-40
-17	12	0	-39.8
-17	11	0	-39.6
-17	10	0	-39.4
-17	9	0	-39.3
-17	8	0	-39.1
-17	7	0	-38.9
-17	6	0	-38.8
-17	5	0	-38.6
-17	4	0	-38.4
-17	3	0	-38.3
-17	2	0	-38.2
-17	1	0	-38
-17	0	0	-37.9
-17	-1	0	-37.8
-17	-2	0	-37.7
-17	-3	0	-37.6
-17	-4	0	-37.4
-17	-5	0	-37.4
-17	-6	0	-37.3
-17	-7	0	-37.2
-17	-8	0	-37.1
-17	-9	0	-37
-17	-10	0	-36.9
-17	-11	0	-36.9
-17	-12	0	-36.8
-17	-13	0	-36.8
-17	-14	0	-36.7
-17	-15	0	-36.7
-17	-16	0	-36.6
-17	-17	0	-36.6
-17	-18	0	-36.6
-17	-19	0	-36.5
-17	-20	0	-36.5
-17	-21	0	-36.5
-17	-22	0	-36.5
-17	-23	0	-36.6
-17	-24	0	-36.6
-17	-25	0	-36.6
-17	-26	0	-36.7
-17	-27	0	-36.7
-17	-28	0	-36.7
-17	-29	0	-36.9
-17	-30	0	-36.9
-17	-31	0	-37
-16	-32	0	-35.8
-16	-31	0	-35.7
-16	-30	0	-35.6
-16	-29	0	-35.5
-16	-28	0	-35.4
-16	-27	0	-35.3
-16	-26	0	-35.2
-16	-25	0	-35.1
-16	-24	0	-35.1
-16	-23	0	-35.1
-16	-22	0	-35
-16	-21	0	-35
-16	-20	0	-35
-16	-19	0	-34.9
-16	-18	0	-34.9
-16	-17	0	-35
-16	-16	0	-35
-16	-15	0	-35
-16	-14	0	-35
-16	-13	0	-35.1
-16	-12	0	-35.1
-16	-11	0	-35.2
-16	-10	0	-35.2
-16	-9	0	-35.2
-16	-8	0	-35.3
-16	-7	0	-35.4
-16	-6	0	-35.5
-16	-5	0	-35.5
-16	-4	0	-35.6
-16	-3	0	-35.7
-16	-2	0	-35.8
-16	-1	0	-35.9
-16	0	0	-36
-16	1	0	-36.1
-16	2	0	-36.2
-16	3	0	-36.4
-16	4	0	-36.5
-16	5	0	-36.6
-16	6	0	-36.8
-16	7	0	-36.9
-16	8	0	-37
-16	9	0	-37.2
-16	10	0	-37.3
-16	11	0	-37.5
-16	12	0	-37.7
-16	13	0	-37.9
-16	14	0	-38.1
-16	15	0	-38.3
-16	16	0	-38.5
-16	17	0	-38.7
-16	18	0	-38.9
-16	19	0	-39.1
-16	20	0	-39.4
-16	21	0	-39.6
-16	22	0	-39.8
-16	23	0	-40.1
-16	24	0	-40.3
-16	25	0	-40.6
-16	26	0	-40.9
-16	27	0	-41.1
-16	28	0	-41.4
-16	29	0	-41.6
-16	30	0	-41.9
-16	31	0	-42.2
-16	32	0	-42.5
-15	32	0	-40
-15	31	0	-39.7
-15	30	0	-39.5
-15	29	0	-39.3
-15	28	0	-39
-15	27	0	-38.7
-15	26	0	-38.5
-15	25	0	-38.3
-15	24	0	-38.1
-15	23	0	-37.8
-15	22	0	-37.6
-15	21	0	-37.4
-15	20	0	-37.1
-15	19	0	-36.9
-15	18	0	-36.7
-15	17	0	-36.6
-15	16	0	-36.4
-15	15	0	-36.1
-15	14	0	-36
-15	13	0	-35.8
-15	12	0	-35.7
-15	11	0	-35.5
-15	10	0	-35.3
-15	9	0	-35.2
-15	8	0	-35.1
-15	7	0	-34.9
-15	6	0	-34.8
-15	5	0	-34.7
-15	4	0	-34.5
-15	3	0	-34.4
-15	2	0	-34.3
-15	1	0	-34.2
-15	0	0	-34.1
-15	-1	0	-34
-15	-2	0	-34
-15	-3	0	-33.9
-15	-4	0	-33.8
-15	-5	0	-33.7
-15	-6	0	-33.7
-15	-7	0	-33.6
-15	-8	0	-33.6
-15	-9	0	-33.5
-15	-10	0	-33.5
-15	-11	0	-33.4
-15	-12	0	-33.4
-15	-13	0	-33.4
-15	-14	0	-33.4
-15	-15	0	-33.4
-15	-16	0	-33.4
-15	-17	0	-33.4
-15	-18	0	-33.4
-15	-19	0	-33.4
-15	-20	0	-33.4
-15	-21	0	-33.4
-15	-22	0	-33.5
-15	-23	0	-33.5
-15	-24	0	-33.6
-15	-25	0	-33.6
-15	-26	0	-33.7
-15	-27	0	-33.8
-15	-28	0	-34.1
-15	-29	0	-34.2
-15	-30	0	-34.3
-15	-31	0	-34.5
-15	-32	0	-34.6
-14	-33	0	-33.6
-14	-32	0	-33.4
-14	-31	0	-33.3
-14	-30	0	-33.1
-14	-29	0	-32.9
-14	-28	0	-32.8
-14	-27	0	-32.7
-14	-26	0	-32.5
-14	-25	0	-32.4
-14	-24	0	-32.3
-14	-23	0	-32.3
-14	-22	0	-32.2
-14	-21	0	-32.1
-14	-20	0	-32.1
-14	-19	0	-32
-14	-18	0	-32
-14	-17	0	-32
-14	-16	0	-31.9
-14	-15	0	-31.9
-14	-14	0	-31.9
-14	-13	0	-31.9
-14	-12	0	-31.9
-14	-11	0	-31.9
-14	-10	0	-32
-14	-9	0	-32
-14	-8	0	-32
-14	-7	0	-32.1
-14	-6	0	-32.1
-14	-5	0	-32.1
-14	-4	0	-32.2
-14	-3	0	-32.3
-14	-2	0	-32.3
-14	-1	0	-32.4
-14	0	0	-32.5
-14	1	0	-32.5
-14	2	0	-32.6
-14	3	0	-32.7
-14	4	0	-32.8
-14	5	0	-32.9
-14	6	0	-33
-14	7	0	-33.1
-14	8	0	-33.2
-14	9	0	-33.4
-14	10	0	-33.5
-14	11	0	-33.6
-14	12	0	-33.8
-14	13	0	-33.9
-14	14	0	-34.1
-14	15	0	-34.2
-14	16	0	-34.4
-14	17	0	-34.6
-14	18	0	-34.7
-14	19	0	-34.9
-14	20	0	-35.1
-14	21	0	-35.3
-14	22	0	-35.5
-14	23	0	-35.7
-14	24	0	-35.9
-14	25	0	-36.1
-14	26	0	-36.3
-14	27	0	-36.4
-14	28	0	-36.7
-14	29	0	-37
-14	30	0	-37.2
-14	31	0	-37.2
-14	32	0	-37.4
-14	33	0	-37.5
-13	33	0	-35.1
-13	32	0	-35
-13	31	0	-34.9
-13	30	0	-34.7
-13	29	0	-34.6
-13	28	0	-34.4
-13	27	0	-34.2
-13	26	0	-34.1
-13	25	0	-33.9
-13	24	0	-33.7
-13	23	0	-33.5
-13	22	0	-33.4
-13	21	0	-33.2
-13	20	0	-33
-13	19	0	-32.8
-13	18	0	-32.7
-13	17	0	-32.5
-13	16	0	-32.4
-13	15	0	-32.2
-13	14	0	-32.1
-13	13	0	-31.9
-13	12	0	-31.8
-13	11	0	-31.7
-13	10	0	-31.5
-13	9	0	-31.4
-13	8	0	-31.3
-13	7	0	-31.2
-13	6	0	-31.1
-13	5	0	-31
-13	4	0	-30.9
-13	3	0	-30.8
-13	2	0	-30.8
-13	1	0	-30.7
-13	0	0	-30.6
-13	-1	0	-30.6
-13	-2	0	-30.5
-13	-3	0	-30.5
-13	-4	0	-30.4
-13	-5	0	-30.4
-13	-6	0	-30.4
-13	-7	0	-30.4
-13	-8	0	-30.4
-13	-9	0	-30.4
-13	-10	0	-30.4
-13	-11	0	-30.4
-13	-12	0	-30.4
-13	-13	0	-30.3
-13	-14	0	-30.4
-13	-15	0	-30.4
-13	-16	0	-30.4
-13	-17	0	-30.5
-13	-18	0	-30.5
-13	-19	0	-30.6
-13	-20	0	-30.6
-13	-21	0	-30.7
-13	-22	0	-30.8
-13	-23	0	-30.9
-13	-24	0	-31
-13	-25	0	-31.1
-13	-26	0	-31.2
-13	-27	0	-31.4
-13	-28	0	-31.5
-13	-29	0	-31.7
-13	-30	0	-31.9
-13	-31	0	-32.1
-13	-32	0	-32.3
-13	-33	0	-32.5
-12	-33	0	-31.4
-12	-32	0	-31.1
-12	-31	0	-30.9
-12	-30	0	-30.7
-12	-29	0	-30.4
-12	-28	0	-30.3
-12	-27	0	-30.1
-12	-26	0	-29.9
-12	-25	0	-29.8
-12	-24	0	-29.6
-12	-23	0	-29.5
-12	-22	0	-29.4
-12	-21	0	-29.3
-12	-20	0	-29.2
-12	-19	0	-29.1
-12	-18	0	-29.1
-12	-17	0	-29
-12	-16	0	-28.9
-12	-15	0	-28.9
-12	-14	0	-28.9
-12	-13	0	-28.8
-12	-12	0	-28.8
-12	-11	0	-28.8
-12	-10	0	-28.7
-12	-9	0	-28.7
-12	-8	0	-28.7
-12	-7	0	-28.7
-12	-6	0	-28.7
-12	-5	0	-28.8
-12	-4	0	-28.8
-12	-3	0	-28.8
-12	-2	0	-28.9
-12	-1	0	-28.9
-12	0	0	-29
-12	1	0	-29
-12	2	0	-29.1
-12	3	0	-29.1
-12	4	0	-29.2
-12	5	0	-29.3
-12	6	0	-29.4
-12	7	0	-29.4
-12	8	0	-29.5
-12	9	0	-29.6
-12	10	0	-29.7
-12	11	0	-29.8
-12	12	0	-29.9
-12	13	0	-30
-12	14	0	-30.2
-12	15	0	-30.3
-12	16	0	-30.4
-12	17	0	-30.6
-12	18	0	-30.7
-12	19	0	-30.9
-12	20	0	-31
-12	21	0	-31.1
-12	22	0	-31.3
-12	23	0	-31.5
-12	24	0	-31.6
-12	25	0	-31.8
-12	26	0	-32
-12	27	0	-32.1
-12	28	0	-32.3
-12	29	0	-32.4
-12	30	0	-32.6
-12	31	0	-32.7
-12	32	0	-32.8
-12	33	0	-32.9
-11	34	0	-30.6
-11	33	0	-30.6
-11	32	0	-30.5
-11	31	0	-30.4
-11	30	0	-30.2
-11	29	0	-30.2
-11	28	0	-30
-11	27	0	-29.9
-11	26	0	-29.8
-11	25	0	-29.6
-11	24	0	-29.4
-11	23	0	-29.4
-11	22	0	-29.2
-11	21	0	-29.1
-11	20	0	-29
-11	19	0	-28.8
-11	18	0	-28.7
-11	17	0	-28.6
-11	16	0	-28.5
-11	15	0	-28.3
-11	14	0	-28.2
-11	13	0	-28.1
-11	12	0	-28.1
-11	11	0	-27.9
-11	10	0	-27.8
-11	9	0	-27.8
-11	8	0	-27.6
-11	7	0	-27.6
-11	6	0	-27.5
-11	5	0	-27.5
-11	4	0	-27.4
-11	3	0	-27.3
-11	2	0	-27.3
-11	1	0	-27.3
-11	0	0	-27.2
-11	-1	0	-27.2
-11	-2	0	-27.1
-11	-3	0	-27.1
-11	-4	0	-27.1
-11	-5	0	-27.1
-11	-6	0	-27.1
-11	-7	0	-27.2
-11	-8	0	-27.2
-11	-9	0	-27.2
-11	-10	0	-27.2
-11	-11	0	-27.2
-11	-12	0	-27.3
-11	-13	0	-27.3
-11	-14	0	-27.4
-11	-15	0	-27.4
-11	-16	0	-27.5
-11	-17	0	-27.6
-11	-18	0	-27.6
-11	-19	0	-27.7
-11	-20	0	-27.8
-11	-21	0	-27.9
-11	-22	0	-28
-11	-23	0	-28.2
-11	-24	0	-28.3
-11	-25	0	-28.5
-11	-26	0	-28.6
-11	-27	0	-28.8
-11	-28	0	-29
-11	-29	0	-29.2
-11	-30	0	-29.4
-11	-31	0	-29.7
-11	-32	0	-30
-11	-33	0	-30.3
-11	-34	0	-30.6
-10	-34	0	-29.5
-10	-33	0	-29.1
-10	-32	0	-28.8
-10	-31	0	-28.5
-10	-30	0	-28.3
-10	-29	0	-28
-10	-28	0	-27.8
-10	-27	0	-27.5
-10	-26	0	-27.3
-10	-25	0	-27.1
-10	-24	0	-27
-10	-23	0	-26.8
-10	-22	0	-26.7
-10	-21	0	-26.5
-10	-20	0	-26.4
-10	-19	0	-26.3
-10	-18	0	-26.2
-10	-17	0	-26.1
-10	-16	0	-26
-10	-15	0	-25.9
-10	-14	0	-25.9
-10	-13	0	-25.8
-10	-12	0	-25.8
-10	-11	0	-25.7
-10	-10	0	-25.6
-10	-9	0	-25.6
-10	-8	0	-25.6
-10	-7	0	-25.6
-10	-6	0	-25.5
-10	-5	0	-25.6
-10	-4	0	-25.6
-10	-3	0	-25.6
-10	-2	0	-25.5
-10	-1	0	-25.5
-10	0	0	-25.6
-10	1	0	-25.6
-10	2	0	-25.6
-10	3	0	-25.7
-10	4	0	-25.7
-10	5	0	-25.7
-10	6	0	-25.8
-10	7	0	-25.9
-10	8	0	-25.9
-10	9	0	-26
-10	10	0	-26.1
-10	11	0	-26.1
-10	12	0	-26.2
-10	13	0	-26.3
-10	14	0	-26.4
-10	15	0	-26.5
-10	16	0	-26.5
-10	17	0	-26.7
-10	18	0	-26.8
-10	19	0	-26.9
-10	20	0	-27
-10	21	0	-27.1
-10	22	0	-27.2
-10	23	0	-27.4
-10	24	0	-27.5
-10	25	0	-27.6
-10	26	0	-27.7
-10	27	0	-27.8
-10	28	0	-27.9
-10	29	0	-28.1
-10	30	0	-28.2
-10	31	0	-28.2
-10	32	0	-28.3
-10	33	0	-28.3
-10	34	0	-28.3
-9	34	0	-26.1
-9	33	0	-26.1
-9	32	0	-26.1
-9	31	0	-26
-9	30	0	-26
-9	29	0	-25.8
-9	28	0	-25.7
-9	27	0	-25.5
-9	26	0	-25.5
-9	25	0	-25.3
-9	24	0	-25.2
-9	23	0	-25.1
-9	22	0	-25
-9	21	0	-24.9
-9	20	0	-24.8
-9	19	0	-24.8
-9	18	0	-24.7
-9	17	0	-24.6
-9	16	0	-24.5
-9	15	0	-24.4
-9	14	0	-24.4
-9	13	0	-24.3
-9	12	0	-24.2
-9	11	0	-24.1
-9	10	0	-24.1
-9	9	0	-24
-9	8	0	-24
-9	7	0	-23.9
-9	6	0	-23.9
-9	5	0	-23.9
-9	4	0	-23.8
-9	3	0	-23.8
-9	2	0	-23.8
-9	1	0	-23.8
-9	0	0	-23.8
-9	-1	0	-23.7
-9	-2	0	-23.8
-9	-3	0	-23.7
-9	-4	0	-23.7
-9	-5	0	-23.8
-9	-6	0	-23.8
-9	-7	0	-23.9
-9	-8	0	-23.9
-9	-9	0	-24
-9	-10	0	-24
-9	-11	0	-24
-9	-12	0	-24.1
-9	-13	0	-24.2
-9	-14	0	-24.2
-9	-15	0	-24.3
-9	-16	0	-24.3
-9	-17	0	-24.5
-9	-18	0	-24.5
-9	-19	0	-24.7
-9	-20	0	-24.8
-9	-21	0	-25
-9	-22	0	-25.2
-9	-23	0	-25.3
-9	-24	0	-25.5
-9	-25	0	-25.7
-9	-26	0	-25.9
-9	-27	0	-26.1
-9	-28	0	-26.3
-9	-29	0	-26.6
-9	-30	0	-26.9
-9	-31	0	-27.2
-9	-32	0	-27.5
-9	-33	0	-27.9
-9	-34	0	-28.2
-8	-35	0	-27.6
-8	-34	0	-27.2
-8	-33	0	-26.8
-8	-32	0	-26.5
-8	-31	0	-26.1
-8	-30	0	-25.8
-8	-29	0	-25.5
-8	-28	0	-25.2
-8	-27	0	-25
-8	-26	0	-24.7
-8	-25	0	-24.5
-8	-24	0	-24.3
-8	-23	0	-24.1
-8	-22	0	-23.9
-8	-21	0	-23.7
-8	-20	0	-23.6
-8	-19	0	-23.4
-8	-18	0	-23.3
-8	-17	0	-23.2
-8	-16	0	-23.1
-8	-15	0	-22.9
-8	-14	0	-22.9
-8	-13	0	-22.8
-8	-12	0	-22.7
-8	-11	0	-22.6
-8	-10	0	-22.6
-8	-9	0	-22.5
-8	-8	0	-22.5
-8	-7	0	-22.4
-8	-6	0	-22.4
-8	-5	0	-22.3
-8	-4	0	-22.3
-8	-3	0	-22.3
-8	-2	0	-22.3
-8	-1	0	-22.3
-8	0	0	-22.2
-8	1	0	-22.2
-8	2	0	-22.2
-8	3	0	-22.2
-8	4	0	-22.2
-8	5	0	-22.2
-8	6	0	-22.3
-8	7	0	-22.3
-8	8	0	-22.3
-8	9	0	-22.3
-8	10	0	-22.3
-8	11	0	-22.4
-8	12	0	-22.4
-8	13	0	-22.5
-8	14	0	-22.6
-8	15	0	-22.6
-8	16	0	-22.7
-8	17	0	-22.7
-8	18	0	-22.8
-8	19	0	-22.9
-8	20	0	-23
-8	21	0	-23.1
-8	22	0	-23.2
-8	23	0	-23.2
-8	24	0	-23.3
-8	25	0	-23.4
-8	26	0	-23.5
-8	27	0	-23.6
-8	28	0	-23.7
-8	29	0	-23.7
-8	30	0	-23.8
-8	31	0	-23.8
-8	32	0	-23.9
-8	33	0	-23.9
-8	34	0	-23.9
-8	35	0	-23.9
-7	35	0	-21.9
-7	34	0	-21.9
-7	33	0	-21.9
-7	32	0	-21.9
-7	31	0	-21.8
-7	30	0	-21.8
-7	29	0	-21.8
-7	28	0	-21.7
-7	27	0	-21.6
-7	26	0	-21.6
-7	25	0	-21.5
-7	24	0	-21.4
-7	23	0	-21.4
-7	22	0	-21.3
-7	21	0	-21.2
-7	20	0	-21.1
-7	19	0	-21.1
-7	18	0	-21
-7	17	0	-21
-7	16	0	-20.9
-7	15	0	-20.9
-7	14	0	-20.8
-7	13	0	-20.8
-7	12	0	-20.8
-7	11	0	-20.7
-7	10	0	-20.7
-7	9	0	-20.7
-7	8	0	-20.7
-7	7	0	-20.6
-7	6	0	-20.6
-7	5	0	-20.6
-7	4	0	-20.6
-7	3	0	-20.6
-7	2	0	-20.6
-7	1	0	-20.6
-7	0	0	-20.6
-7	-1	0	-20.7
-7	-2	0	-20.7
-7	-3	0	-20.7
-7	-4	0	-20.7
-7	-5	0	-20.8
-7	-6	0	-20.8
-7	-7	0	-20.9
-7	-8	0	-20.9
-7	-9	0	-21
-7	-10	0	-21.1
-7	-11	0	-21.2
-7	-12	0	-21.2
-7	-13	0	-21.3
-7	-14	0	-21.5
-7	-15	0	-21.6
-7	-16	0	-21.7
-7	-17	0	-21.8
-7	-18	0	-21.9
-7	-19	0	-22.1
-7	-20	0	-22.2
-7	-21	0	-22.4
-7	-22	0	-22.6
-7	-23	0	-22.8
-7	-24	0	-23
-7	-25	0	-23.2
-7	-26	0	-23.5
-7	-27	0	-23.8
-7	-28	0	-24
-7	-29	0	-24.4
-7	-30	0	-24.7
-7	-31	0	-25
-7	-32	0	-25.4
-7	-33	0	-25.8
-7	-34	0	-26.2
-7	-35	0	-26.7
-6	-35	0	-25.7
-6	-34	0	-25.2
-6	-33	0	-24.7
-6	-32	0	-24.3
-6	-31	0	-23.9
-6	-30	0	-23.5
-6	-29	0	-23.1
-6	-28	0	-22.8
-6	-27	0	-22.5
-6	-26	0	-22.2
-6	-25	0	-21.9
-6	-24	0	-21.7
-6	-23	0	-21.5
-6	-22	0	-21.3
-6	-21	0	-21.1
-6	-20	0	-20.9
-6	-19	0	-20.7
-6	-18	0	-20.5
-6	-17	0	-20.4
-6	-16	0	-20.2
-6	-15	0	-20.1
-6	-14	0	-19.99
-6	-13	0	-19.87
-6	-12	0	-19.77
-6	-11	0	-19.69
-6	-10	0	-19.58
-6	-9	0	-19.51
-6	-8	0	-19.42
-6	-7	0	-19.34
-6	-6	0	-19.28
-6	-5	0	-19.23
-6	-4	0	-19.18
-6	-3	0	-19.13
-6	-2	0	-19.08
-6	-1	0	-19.04
-6	0	0	-19.01
-6	1	0	-18.99
-6	2	0	-18.96
-6	3	0	-18.95
-6	4	0	-18.94
-6	5	0	-18.94
-6	6	0	-18.92
-6	7	0	-18.93
-6	8	0	-18.94
-6	9	0	-18.95
-6	10	0	-18.97
-6	11	0	-19
-6	12	0	-19
-6	13	0	-19.04
-6	14	0	-19.05
-6	15	0	-19.07
-6	16	0	-19.11
-6	17	0	-19.16
-6	18	0	-19.17
-6	19	0	-19.23
-6	20	0	-19.28
-6	21	0	-19.34
-6	22	0	-19.39
-6	23	0	-19.44
-6	24	0	-19.51
-6	25	0	-19.56
-6	26	0	-19.62
-6	27	0	-19.66
-6	28	0	-19.7
-6	29	0	-19.75
-6	30	0	-19.79
-6	31	0	-19.79
-6	32	0	-19.8
-6	33	0	-19.82
-6	34	0	-19.84
-6	35	0	-19.82
-5	35	0	-17.81
-5	34	0	-17.8
-5	33	0	-17.79
-5	32	0	-17.78
-5	31	0	-17.77
-5	30	0	-17.78
-5	29	0	-17.76
-5	28	0	-17.72
-5	27	0	-17.68
-5	26	0	-17.66
-5	25	0	-17.62
-5	24	0	-17.58
-5	23	0	-17.52
-5	22	0	-17.48
-5	21	0	-17.46
-5	20	0	-17.42
-5	19	0	-17.38
-5	18	0	-17.35
-5	17	0	-17.37
-5	16	0	-17.34
-5	15	0	-17.31
-5	14	0	-17.3
-5	13	0	-17.3
-5	12	0	-17.3
-5	11	0	-17.32
-5	10	0	-17.32
-5	9	0	-17.32
-5	8	0	-17.33
-5	7	0	-17.33
-5	6	0	-17.34
-5	5	0	-17.36
-5	4	0	-17.38
-5	3	0	-17.41
-5	2	0	-17.43
-5	1	0	-17.46
-5	0	0	-17.5
-5	-1	0	-17.55
-5	-2	0	-17.6
-5	-3	0	-17.65
-5	-4	0	-17.72
-5	-5	0	-17.78
-5	-6	0	-17.85
-5	-7	0	-17.93
-5	-8	0	-18.01
-5	-9	0	-18.11
-5	-10	0	-18.2
-5	-11	0	-18.25
-5	-12	0	-18.37
-5	-13	0	-18.54
-5	-14	0	-18.66
-5	-15	0	-18.81
-5	-16	0	-18.94
-5	-17	0	-19.09
-5	-18	0	-19.25
-5	-19	0	-19.4
-5	-20	0	-19.58
-5	-21	0	-19.78
-5	-22	0	-20
-5	-23	0	-20.24
-5	-24	0	-20.49
-5	-25	0	-20.76
-5	-26	0	-21.04
-5	-27	0	-21.35
-5	-28	0	-21.66
-5	-29	0	-22.01
-5	-30	0	-22.38
-5	-31	0	-22.78
-5	-32	0	-23.2
-5	-33	0	-23.66
-5	-34	0	-24.15
-5	-35	0	-24.66
-4	-35	0	-23.68
-4	-34	0	-23.13
-4	-33	0	-22.62
-4	-32	0	-22.14
-4	-31	0	-21.72
-4	-30	0	-21.27
-4	-29	0	-20.89
-4	-28	0	-20.52
-4	-27	0	-20.18
-4	-26	0	-19.86
-4	-25	0	-19.56
-4	-24	0	-19.28
-4	-23	0	-19
-4	-22	0	-18.75
-4	-21	0	-18.51
-4	-20	0	-18.31
-4	-19	0	-18.09
-4	-18	0	-17.9
-4	-17	0	-17.71
-4	-16	0	-17.55
-4	-15	0	-17.44
-4	-14	0	-17.28
-4	-13	0	-17.1
-4	-12	0	-16.95
-4	-11	0	-16.83
-4	-10	0	-16.72
-4	-9	0	-16.62
-4	-8	0	-16.51
-4	-7	0	-16.41
-4	-6	0	-16.32
-4	-5	0	-16.25
-4	-4	0	-16.18
-4	-3	0	-16.1
-4	-2	0	-16.03
-4	-1	0	-15.98
-4	0	0	-15.92
-4	1	0	-15.88
-4	2	0	-15.83
-4	3	0	-15.79
-4	4	0	-15.76
-4	5	0	-15.73
-4	6	0	-15.7
-4	7	0	-15.68
-4	8	0	-15.66
-4	9	0	-15.62
-4	10	0	-15.6
-4	11	0	-15.6
-4	12	0	-15.6
-4	13	0	-15.58
-4	14	0	-15.57
-4	15	0	-15.59
-4	16	0	-15.6
-4	17	0	-15.6
-4	18	0	-15.6
-4	19	0	-15.61
-4	20	0	-15.64
-4	21	0	-15.65
-4	22	0	-15.65
-4	23	0	-15.68
-4	24	0	-15.7
-4	25	0	-15.73
-4	26	0	-15.74
-4	27	0	-15.75
-4	28	0	-15.77
-4	29	0	-15.76
-4	30	0	-15.77
-4	31	0	-15.77
-4	32	0	-15.78
-4	33	0	-15.76
-4	34	0	-15.76
-4	35	0	-15.76
-3	35	0	-13.7
-3	34	0	-13.71
-3	33	0	-13.72
-3	32	0	-13.74
-3	31	0	-13.76
-3	30	0	-13.76
-3	29	0	-13.74
-3	28	0	-13.76
-3	27	0	-13.76
-3	26	0	-13.77
-3	25	0	-13.8
-3	24	0	-13.73
-3	23	0	-13.77
-3	22	0	-13.69
-3	21	0	-13.72
-3	20	0	-13.73
-3	19	0	-13.74
-3	18	0	-13.73
-3	17	0	-13.84
-3	16	0	-13.83
-3	15	0	-13.82
-3	14	0	-13.82
-3	13	0	-13.73
-3	12	0	-13.76
-3	11	0	-13.89
-3	10	0	-13.87
-3	9	0	-13.9
-3	8	0	-13.94
-3	7	0	-14
-3	6	0	-14.04
-3	5	0	-14.08
-3	4	0	-14.13
-3	3	0	-14.18
-3	2	0	-14.23
-3	1	0	-14.3
-3	0	0	-14.35
-3	-1	0	-14.44
-3	-2	0	-14.51
-3	-3	0	-14.6
-3	-4	0	-14.68
-3	-5	0	-14.78
-3	-6	0	-14.86
-3	-7	0	-14.97
-3	-8	0	-15.07
-3	-9	0	-15.19
-3	-10	0	-15.31
-3	-11	0	-15.45
-3	-12	0	-15.58
-3	-13	0	-15.74
-3	-14	0	-15.88
-3	-15	0	-16.05
-3	-16	0	-16.23
-3	-17	0	-16.4
-3	-18	0	-16.61
-3	-19	0	-16.81
-3	-20	0	-17.04
-3	-21	0	-17.27
-3	-22	0	-17.52
-3	-23	0	-17.8
-3	-24	0	-18.09
-3	-25	0	-18.35
-3	-26	0	-18.69
-3	-27	0	-19.04
-3	-28	0	-19.41
-3	-29	0	-19.8
-3	-30	0	-20.21
-3	-31	0	-20.67
-3	-32	0	-21.15
-3	-33	0	-21.65
-3	-34	0	-22.2
-3	-35	0	-22.77
-2	-35	0	-21.78
-2	-34	0	-21.17
-2	-33	0	-20.61
-2	-32	0	-20.09
-2	-31	0	-19.59
-2	-30	0	-19.13
-2	-29	0	-18.69
-2	-28	0	-18.28
-2	-27	0	-17.9
-2	-26	0	-17.54
-2	-25	0	-17.21
-2	-24	0	-16.9
-2	-23	0	-16.6
-2	-22	0	-16.33
-2	-21	0	-16.07
-2	-20	0	-15.81
-2	-19	0	-15.57
-2	-18	0	-15.33
-2	-17	0	-15.12
-2	-16	0	-14.94
-2	-15	0	-14.74
-2	-14	0	-14.56
-2	-13	0	-14.4
-2	-12	0	-14.24
-2	-11	0	-14.1
-2	-10	0	-13.96
-2	-9	0	-13.83
-2	-8	0	-13.7
-2	-7	0	-13.57
-2	-6	0	-13.46
-2	-5	0	-13.37
-2	-4	0	-13.26
-2	-3	0	-13.17
-2	-2	0	-13.07
-2	-1	0	-12.99
-2	0	0	-12.91
-2	1	0	-12.83
-2	2	0	-12.76
-2	3	0	-12.7
-2	4	0	-12.63
-2	5	0	-12.58
-2	6	0	-12.53
-2	7	0	-12.49
-2	8	0	-12.43
-2	9	0	-12.37
-2	10	0	-12.35
-2	11	0	-12.31
-2	12	0	-12.28
-2	13	0	-12.22
-2	14	0	-12.2
-2	15	0	-12.19
-2	16	0	-12.16
-2	17	0	-12.12
-2	18	0	-12.11
-2	19	0	-12.1
-2	20	0	-12.08
-2	21	0	-12.06
-2	22	0	-12.04
-2	23	0	-12.03
-2	24	0	-12.02
-2	25	0	-12.01
-2	26	0	-11.99
-2	27	0	-11.98
-2	28	0	-11.95
-2	29	0	-11.9
-2	30	0	-11.87
-2	31	0	-11.84
-2	32	0	-11.81
-2	33	0	-11.76
-2	34	0	-11.72
-2	35	0	-11.68
-1	35	0	-9.58
-1	34	0	-9.64
-1	33	0	-9.71
-1	32	0	-9.78
-1	31	0	-9.84
-1	30	0	-9.89
-1	29	0	-9.94
-1	28	0	-10.01
-1	27	0	-10.06
-1	26	0	-10.1
-1	25	0	-10.12
-1	24	0	-10.16
-1	23	0	-10.19
-1	22	0	-10.21
-1	21	0	-10.24
-1	20	0	-10.29
-1	19	0	-10.32
-1	18	0	-10.35
-1	17	0	-10.39
-1	16	0	-10.44
-1	15	0	-10.47
-1	14	0	-10.51
-1	13	0	-10.55
-1	12	0	-10.6
-1	11	0	-10.66
-1	10	0	-10.71
-1	9	0	-10.75
-1	8	0	-10.82
-1	7	0	-10.88
-1	6	0	-10.95
-1	5	0	-11
-1	4	0	-11.06
-1	3	0	-11.13
-1	2	0	-11.21
-1	1	0	-11.3
-1	0	0	-11.38
-1	-1	0	-11.47
-1	-2	0	-11.57
-1	-3	0	-11.67
-1	-4	0	-11.78
-1	-5	0	-11.89
-1	-6	0	-12
-1	-7	0	-12.13
-1	-8	0	-12.27
-1	-9	0	-12.41
-1	-10	0	-12.55
-1	-11	0	-12.7
-1	-12	0	-12.86
-1	-13	0	-13.02
-1	-14	0	-13.2
-1	-15	0	-13.4
-1	-16	0	-13.6
-1	-17	0	-13.8
-1	-18	0	-14.02
-1	-19	0	-14.26
-1	-20	0	-14.51
-1	-21	0	-14.77
-1	-22	0	-15.05
-1	-23	0	-15.34
-1	-24	0	-15.66
-1	-25	0	-15.99
-1	-26	0	-16.33
-1	-27	0	-16.69
-1	-28	0	-17.1
-1	-29	0	-17.54
-1	-30	0	-17.98
-1	-31	0	-18.48
-1	-32	0	-19
-1	-33	0	-19.55
-1	-34	0	-20.16
-1	-35	0	-20.77
0	-36	0	-20.49
0	-35	0	-19.8
0	-34	0	-19.12
0	-33	0	-18.51
0	-32	0	-17.93
0	-31	0	-17.39
0	-30	0	-16.88
0	-29	0	-16.4
0	-28	0	-15.96
0	-27	0	-15.53
0	-26	0	-15.14
0	-25	0	-14.77
0	-24	0	-14.43
0	-23	0	-14.09
0	-22	0	-13.76
0	-21	0	-13.47
0	-20	0	-13.19
0	-19	0	-12.94
0	-18	0	-12.68
0	-17	0	-12.44
0	-16	0	-12.22
0	-15	0	-12.01
0	-14	0	-11.82
0	-13	0	-11.62
0	-12	0	-11.44
0	-11	0	-11.25
0	-10	0	-11.08
0	-9	0	-10.94
0	-8	0	-10.78
0	-7	0	-10.64
0	-6	0	-10.51
0	-5	0	-10.4
0	-4	0	-10.29
0	-3	0	-10.17
0	-2	0	-10.05
0	-1	0	-9.94
0	0	0	-9.84
0	1	0	-9.73
0	2	0	-9.63
0	3	0	-9.53
0	4	0	-9.43
0	5	0	-9.36
0	6	0	-9.29
0	7	0	-9.23
0	8	0	-9.14
0	9	0	-9.09
0	10	0	-9.04
0	11	0	-8.98
0	12	0	-8.91
0	13	0	-8.85
0	14	0	-8.8
0	15	0	-8.75
0	16	0	-8.69
0	17	0	-8.63
0	18	0	-8.58
0	19	0	-8.54
0	20	0	-8.5
0	21	0	-8.45
0	22	0	-8.41
0	23	0	-8.36
0	24	0	-8.3
0	25	0	-8.24
0	26	0	-8.2
0	27	0	-8.15
0	28	0	-8.08
0	29	0	-8
0	30	0	-7.93
0	31	0	-7.86
0	32	0	-7.76
0	33	0	-7.65
0	34	0	-7.55
0	35	0	-7.45
0	36	0	-7.32
1	35	0	-5.3
1	34	0	-5.46
1	33	0	-5.6
1	32	0	-5.75
1	31	0	-5.87
1	30	0	-5.97
1	29	0	-6.09
1	28	0	-6.2
1	27	0	-6.28
1	26	0	-6.35
1	25	0	-6.4
1	24	0	-6.48
1	23	0	-6.56
1	22	0	-6.63
1	21	0	-6.68
1	20	0	-6.74
1	19	0	-6.81
1	18	0	-6.87
1	17	0	-6.93
1	16	0	-7.01
1	15	0	-7.08
1	14	0	-7.14
1	13	0	-7.21
1	12	0	-7.29
1	11	0	-7.37
1	10	0	-7.44
1	9	0	-7.52
1	8	0	-7.61
1	7	0	-7.7
1	6	0	-7.77
1	5	0	-7.87
1	4	0	-7.95
1	3	0	-8.06
1	2	0	-8.15
1	1	0	-8.26
1	0	0	-8.37
1	-1	0	-8.48
1	-2	0	-8.59
1	-3	0	-8.73
1	-4	0	-8.86
1	-5	0	-8.99
1	-6	0	-9.12
1	-7	0	-9.28
1	-8	0	-9.44
1	-9	0	-9.6
1	-10	0	-9.76
1	-11	0	-9.95
1	-12	0	-10.14
1	-13	0	-10.32
1	-14	0	-10.52
1	-15	0	-10.74
1	-16	0	-10.97
1	-17	0	-11.21
1	-18	0	-11.45
1	-19	0	-11.72
1	-20	0	-12.01
1	-21	0	-12.3
1	-22	0	-12.61
1	-23	0	-12.94
1	-24	0	-13.29
1	-25	0	-13.66
1	-26	0	-14.05
1	-27	0	-14.47
1	-28	0	-14.91
1	-29	0	-15.38
1	-30	0	-15.87
1	-31	0	-16.4
1	-32	0	-16.97
1	-33	0	-17.57
1	-34	0	-18.21
1	-35	0	-18.9
2	-35	0	-17.91
2	-34	0	-17.2
2	-33	0	-16.53
2	-32	0	-15.9
2	-31	0	-15.31
2	-30	0	-14.77
2	-29	0	-14.25
2	-28	0	-13.76
2	-27	0	-13.3
2	-26	0	-12.86
2	-25	0	-12.45
2	-24	0	-12.06
2	-23	0	-11.7
2	-22	0	-11.35
2	-21	0	-11.03
2	-20	0	-10.72
2	-19	0	-10.43
2	-18	0	-10.15
2	-17	0	-9.88
2	-16	0	-9.63
2	-15	0	-9.39
2	-14	0	-9.16
2	-13	0	-8.95
2	-12	0	-8.75
2	-11	0	-8.54
2	-10	0	-8.34
2	-9	0	-8.17
2	-8	0	-8
2	-7	0	-7.83
2	-6	0	-7.66
2	-5	0	-7.52
2	-4	0	-7.37
2	-3	0	-7.23
2	-2	0	-7.09
2	-1	0	-6.96
2	0	0	-6.84
2	1	0	-6.73
2	2	0	-6.61
2	3	0	-6.5
2	4	0	-6.4
2	5	0	-6.28
2	6	0	-6.18
2	7	0	-6.08
2	8	0	-5.99
2	9	0	-5.89
2	10	0	-5.8
2	11	0	-5.72
2	12	0	-5.63
2	13	0	-5.53
2	14	0	-5.46
2	15	0	-5.36
2	16	0	-5.28
2	17	0	-5.2
2	18	0	-5.12
2	19	0	-5.05
2	20	0	-4.97
2	21	0	-4.89
2	22	0	-4.82
2	23	0	-4.75
2	24	0	-4.65
2	25	0	-4.54
2	26	0	-4.46
2	27	0	-4.38
2	28	0	-4.26
2	29	0	-4.15
2	30	0	-4.03
2	31	0	-3.92
2	32	0	-3.76
2	33	0	-3.59
2	34	0	-3.41
2	35	0	-3.21
3	35	0	-1.08
3	34	0	-1.33
3	33	0	-1.54
3	32	0	-1.74
3	31	0	-1.92
3	30	0	-2.06
3	29	0	-2.2
3	28	0	-2.34
3	27	0	-2.47
3	26	0	-2.57
3	25	0	-2.67
3	24	0	-2.79
3	23	0	-2.91
3	22	0	-3.01
3	21	0	-3.09
3	20	0	-3.19
3	19	0	-3.28
3	18	0	-3.37
3	17	0	-3.47
3	16	0	-3.58
3	15	0	-3.67
3	14	0	-3.76
3	13	0	-3.86
3	12	0	-3.97
3	11	0	-4.07
3	10	0	-4.17
3	9	0	-4.27
3	8	0	-4.39
3	7	0	-4.5
3	6	0	-4.6
3	5	0	-4.72
3	4	0	-4.84
3	3	0	-4.97
3	2	0	-5.09
3	1	0	-5.21
3	0	0	-5.34
3	-1	0	-5.48
3	-2	0	-5.61
3	-3	0	-5.76
3	-4	0	-5.92
3	-5	0	-6.08
3	-6	0	-6.23
3	-7	0	-6.41
3	-8	0	-6.59
3	-9	0	-6.77
3	-10	0	-6.96
3	-11	0	-7.15
3	-12	0	-7.38
3	-13	0	-7.58
3	-14	0	-7.81
3	-15	0	-8.06
3	-16	0	-8.32
3	-17	0	-8.58
3	-18	0	-8.85
3	-19	0	-9.14
3	-20	0	-9.45
3	-21	0	-9.77
3	-22	0	-10.11
3	-23	0	-10.48
3	-24	0	-10.86
3	-25	0	-11.26
3	-26	0	-11.68
3	-27	0	-12.14
3	-28	0	-12.62
3	-29	0	-13.13
3	-30	0	-13.66
3	-31	0	-14.24
3	-32	0	-14.85
3	-33	0	-15.5
3	-34	0	-16.19
3	-35	0	-16.94
4	-35	0	-15.94
4	-34	0	-15.17
4	-33	0	-14.44
4	-32	0	-13.76
4	-31	0	-13.13
4	-30	0	-12.54
4	-29	0	-11.98
4	-28	0	-11.45
4	-27	0	-10.95
4	-26	0	-10.48
4	-25	0	-10.04
4	-24	0	-9.62
4	-23	0	-9.23
4	-22	0	-8.84
4	-21	0	-8.49
4	-20	0	-8.15
4	-19	0	-7.83
4	-18	0	-7.53
4	-17	0	-7.24
4	-16	0	-6.96
4	-15	0	-6.69
4	-14	0	-6.44
4	-13	0	-6.2
4	-12	0	-5.97
4	-11	0	-5.75
4	-10	0	-5.53
4	-9	0	-5.33
4	-8	0	-5.14
4	-7	0	-4.94
4	-6	0	-4.76
4	-5	0	-4.59
4	-4	0	-4.43
4	-3	0	-4.27
4	-2	0	-4.11
4	-1	0	-3.97
4	0	0	-3.81
4	1	0	-3.65
4	2	0	-3.52
4	3	0	-3.38
4	4	0	-3.25
4	5	0	-3.12
4	6	0	-2.98
4	7	0	-2.86
4	8	0	-2.73
4	9	0	-2.6
4	10	0	-2.38
4	11	0	-2.29
4	12	0	-2.01
4	13	0	-1.89
4	14	0	-1.81
4	15	0	-1.76
4	16	0	-1.7
4	17	0	-1.63
4	18	0	-1.46
4	19	0	-1.32
4	20	0	-1.24
4	21	0	-1.11
4	22	0	-0.96
4	23	0	-0.85
4	24	0	-0.75
4	25	0	-0.58
4	26	0	-0.44
4	27	0	-0.39
4	28	0	-0.21
4	29	0	-0.12
4	30	0	-0.04
4	31	0	0.13
4	32	0	0.38
4	33	0	0.62
4	34	0	0.79
4	35	0	1.07
5	35	0	3.16
5	34	0	2.94
5	33	0	2.58
5	32	0	2.32
5	31	0	2.11
5	30	0	2.01
5	29	0	1.8
5	28	0	1.65
5	27	0	1.55
5	26	0	1.36
5	25	0	1.35
5	24	0	1.05
5	23	0	0.95
5	22	0	0.83
5	21	0	0.69
5	20	0	0.56
5	19	0	0.43
5	18	0	0.22
5	17	0	0.17
5	16	0	0.03
5	15	0	-0.09
5	14	0	-0.22
5	13	0	-0.35
5	12	0	-0.48
5	11	0	-0.61
5	10	0	-0.73
5	9	0	-0.95
5	8	0	-1
5	7	0	-1.13
5	6	0	-1.26
5	5	0	-1.4
5	4	0	-1.55
5	3	0	-1.69
5	2	0	-1.82
5	1	0	-1.97
5	0	0	-2.13
5	-1	0	-2.3
5	-2	0	-2.46
5	-3	0	-2.62
5	-4	0	-2.8
5	-5	0	-2.98
5	-6	0	-3.19
5	-7	0	-3.37
5	-8	0	-3.58
5	-9	0	-3.78
5	-10	0	-3.99
5	-11	0	-4.22
5	-12	0	-4.42
5	-13	0	-4.66
5	-14	0	-4.93
5	-15	0	-5.19
5	-16	0	-5.47
5	-17	0	-5.74
5	-18	0	-6.06
5	-19	0	-6.37
5	-20	0	-6.72
5	-21	0	-7.04
5	-22	0	-7.36
5	-23	0	-7.69
5	-24	0	-8.16
5	-25	0	-8.59
5	-26	0	-9.05
5	-27	0	-9.56
5	-28	0	-10.11
5	-29	0	-10.7
5	-30	0	-11.28
5	-31	0	-11.9
5	-32	0	-12.56
5	-33	0	-13.26
5	-34	0	-14.01
5	-35	0	-14.84
6	-35	0	-13.83
6	-34	0	-12.98
6	-33	0	-12.2
6	-32	0	-11.49
6	-31	0	-10.81
6	-30	0	-10.17
6	-29	0	-9.55
6	-28	0	-8.98
6	-27	0	-8.45
6	-26	0	-7.94
6	-25	0	-7.46
6	-24	0	-7
6	-23	0	-6.58
6	-22	0	-6.17
6	-21	0	-5.78
6	-20	0	-5.42
6	-19	0	-5.06
6	-18	0	-4.72
6	-17	0	-4.45
6	-16	0	-4.14
6	-15	0	-3.86
6	-14	0	-3.57
6	-13	0	-3.32
6	-12	0	-3.04
6	-11	0	-2.68
6	-10	0	-2.57
6	-9	0	-2.37
6	-8	0	-2.2
6	-7	0	-1.98
6	-6	0	-1.79
6	-5	0	-1.57
6	-4	0	-1.33
6	-3	0	-1.19
6	-2	0	-1.03
6	-1	0	-0.86
6	0	0	-0.68
6	1	0	-0.54
6	2	0	-0.37
6	3	0	-0.22
6	4	0	-0.08
6	5	0	0.26
6	6	0	0.23
6	7	0	0.35
6	8	0	0.46
6	9	0	0.6
6	10	0	0.78
6	11	0	0.91
6	12	0	1.05
6	13	0	1.18
6	14	0	1.31
6	15	0	1.44
6	16	0	1.59
6	17	0	1.74
6	18	0	1.88
6	19	0	2.02
6	20	0	2.16
6	21	0	2.32
6	22	0	2.46
6	23	0	2.6
6	24	0	2.76
6	25	0	2.93
6	26	0	3.1
6	27	0	3.26
6	28	0	3.45
6	29	0	3.63
6	30	0	3.83
6	31	0	4.05
6	32	0	4.3
6	33	0	4.56
6	34	0	4.83
6	35	0	5.16
7	35	0	7.23
7	34	0	6.9
7	33	0	6.59
7	32	0	6.34
7	31	0	6.07
7	30	0	5.88
7	29	0	5.63
7	28	0	5.51
7	27	0	5.37
7	26	0	5.05
7	25	0	4.87
7	24	0	4.68
7	23	0	4.5
7	22	0	4.34
7	21	0	4.18
7	20	0	4.01
7	19	0	3.85
7	18	0	3.69
7	17	0	3.53
7	16	0	3.37
7	15	0	3.21
7	14	0	3.07
7	13	0	2.91
7	12	0	2.76
7	11	0	2.6
7	10	0	2.45
7	9	0	2.29
7	8	0	2.13
7	7	0	1.98
7	6	0	1.83
7	5	0	1.66
7	4	0	1.49
7	3	0	1.33
7	2	0	1.16
7	1	0	0.99
7	0	0	0.8
7	-1	0	0.62
7	-2	0	0.44
7	-3	0	0.24
7	-4	0	0.04
7	-5	0	-0.16
7	-6	0	-0.36
7	-7	0	-0.57
7	-8	0	-0.8
7	-9	0	-1.02
7	-10	0	-1.26
7	-11	0	-1.5
7	-12	0	-1.67
7	-13	0	-1.94
7	-14	0	-2.19
7	-15	0	-2.5
7	-16	0	-2.83
7	-17	0	-3.09
7	-18	0	-3.38
7	-19	0	-3.75
7	-20	0	-4.13
7	-21	0	-4.28
7	-22	0	-4.76
7	-23	0	-5.12
7	-24	0	-5.59
7	-25	0	-6.02
7	-26	0	-6.56
7	-27	0	-7.09
7	-28	0	-7.66
7	-29	0	-8.24
7	-30	0	-8.94
7	-31	0	-9.55
7	-32	0	-10.27
7	-33	0	-11.07
7	-34	0	-11.83
7	-35	0	-12.69
8	-35	0	-11.68
8	-34	0	-10.79
8	-33	0	-9.92
8	-32	0	-9.14
8	-31	0	-8.45
8	-30	0	-7.76
8	-29	0	-7.12
8	-28	0	-6.48
8	-27	0	-5.92
8	-26	0	-5.37
8	-25	0	-4.89
8	-24	0	-4.4
8	-23	0	-3.96
8	-22	0	-3.52
8	-21	0	-3.11
8	-20	0	-2.71
8	-19	0	-2.35
8	-18	0	-1.97
8	-17	0	-1.66
8	-16	0	-1.4
8	-15	0	-1.09
8	-14	0	-0.79
8	-13	0	-0.5
8	-12	0	-0.23
8	-11	0	0.06
8	-10	0	0.38
8	-9	0	0.52
8	-8	0	0.75
8	-7	0	1
8	-6	0	1.18
8	-5	0	1.61
8	-4	0	1.88
8	-3	0	1.95
8	-2	0	2.06
8	-1	0	2.24
8	0	0	2.48
8	1	0	2.62
8	2	0	2.81
8	3	0	3.02
8	4	0	3.21
8	5	0	3.35
8	6	0	3.52
8	7	0	3.69
8	8	0	3.85
8	9	0	4.02
8	10	0	4.21
8	11	0	4.41
8	12	0	4.52
8	13	0	4.74
8	14	0	4.9
8	15	0	5.04
8	16	0	5.2
8	17	0	5.38
8	18	0	5.8
8	19	0	5.81
8	20	0	5.96
8	21	0	6.18
8	22	0	6.32
8	23	0	6.48
8	24	0	6.68
8	25	0	6.88
8	26	0	7.19
8	27	0	7.39
8	28	0	7.58
8	29	0	7.79
8	30	0	7.97
8	31	0	8.21
8	32	0	8.48
8	33	0	8.74
8	34	0	9.04
8	35	0	9.37
9	34	0	11.1
9	33	0	10.8
9	32	0	10.53
9	31	0	10.24
9	30	0	9.98
9	29	0	9.74
9	28	0	9.51
9	27	0	9.27
9	26	0	9.02
9	25	0	8.8
9	24	0	8.59
9	23	0	8.39
9	22	0	8.19
9	21	0	7.98
9	20	0	7.79
9	19	0	7.59
9	18	0	7.41
9	17	0	7.22
9	16	0	7.02
9	15	0	6.85
9	14	0	6.67
9	13	0	6.49
9	12	0	6.29
9	11	0	6.09
9	10	0	5.91
9	9	0	5.74
9	8	0	5.56
9	7	0	5.38
9	6	0	5.24
9	5	0	5.05
9	4	0	4.85
9	3	0	4.67
9	2	0	4.48
9	1	0	4.29
9	0	0	4.08
9	-1	0	3.87
9	-2	0	3.67
9	-3	0	3.46
9	-4	0	3.24
9	-5	0	3.02
9	-6	0	2.78
9	-7	0	2.55
9	-8	0	2.31
9	-9	0	2.06
9	-10	0	1.8
9	-11	0	1.54
9	-12	0	1.27
9	-13	0	1.03
9	-14	0	0.69
9	-15	0	0.4
9	-16	0	0.05
9	-17	0	-0.26
9	-18	0	-0.59
9	-19	0	-0.96
9	-20	0	-1.34
9	-21	0	-1.75
9	-22	0	-2.17
9	-23	0	-2.63
9	-24	0	-3.13
9	-25	0	-3.62
9	-26	0	-4.12
9	-27	0	-4.69
9	-28	0	-5.29
9	-29	0	-5.92
9	-30	0	-6.57
9	-31	0	-7.31
9	-32	0	-8.08
9	-33	0	-8.9
9	-34	0	-9.75
10	-34	0	-8.65
10	-33	0	-7.78
10	-32	0	-6.94
10	-31	0	-6.1
10	-30	0	-5.39
10	-29	0	-4.69
10	-28	0	-4.05
10	-27	0	-3.44
10	-26	0	-2.86
10	-25	0	-2.33
10	-24	0	-1.79
10	-23	0	-1.29
10	-22	0	-0.83
10	-21	0	-0.38
10	-20	0	0.03
10	-19	0	0.44
10	-18	0	0.82
10	-17	0	1.19
10	-16	0	1.55
10	-15	0	1.87
10	-14	0	2.19
10	-13	0	2.5
10	-12	0	2.81
10	-11	0	3.1
10	-10	0	3.37
10	-9	0	3.64
10	-8	0	3.91
10	-7	0	4.12
10	-6	0	4.35
10	-5	0	4.58
10	-4	0	4.84
10	-3	0	5.05
10	-2	0	5.3
10	-1	0	5.48
10	0	0	5.68
10	1	0	5.9
10	2	0	6.1
10	3	0	6.36
10	4	0	6.61
10	5	0	6.81
10	6	0	7
10	7	0	7.16
10	8	0	7.37
10	9	0	7.58
10	10	0	7.76
10	11	0	7.94
10	12	0	8.15
10	13	0	8.36
10	14	0	8.55
10	15	0	8.74
10	16	0	8.94
10	17	0	9.15
10	18	0	9.33
10	19	0	9.53
10	20	0	9.77
10	21	0	9.97
10	22	0	10.18
10	23	0	10.41
10	24	0	10.65
10	25	0	10.87
10	26	0	11.1
10	27	0	11.34
10	28	0	11.62
10	29	0	11.84
10	30	0	12.09
10	31	0	12.36
10	32	0	12.64
10	33	0	12.88
10	34	0	13.18
11	34	0	15.31
11	33	0	15.02
11	32	0	14.73
11	31	0	14.45
11	30	0	14.2
11	29	0	13.93
11	28	0	13.65
11	27	0	13.37
11	26	0	13.12
11	25	0	12.88
11	24	0	12.65
11	23	0	12.39
11	22	0	12.13
11	21	0	11.89
11	20	0	11.65
11	19	0	11.41
11	18	0	11.18
11	17	0	10.98
11	16	0	10.76
11	15	0	10.53
11	14	0	10.35
11	13	0	10.15
11	12	0	9.93
11	11	0	9.73
11	10	0	9.52
11	9	0	9.31
11	8	0	9.11
11	7	0	8.88
11	6	0	8.66
11	5	0	8.46
11	4	0	8.25
11	3	0	8.03
11	2	0	7.79
11	1	0	7.56
11	0	0	7.35
11	-1	0	7.11
11	-2	0	6.88
11	-3	0	6.63
11	-4	0	6.4
11	-5	0	6.17
11	-6	0	5.91
11	-7	0	5.65
11	-8	0	5.39
11	-9	0	5.22
11	-10	0	4.93
11	-11	0	4.64
11	-12	0	4.33
11	-13	0	4.04
11	-14	0	3.7
11	-15	0	3.37
11	-16	0	2.95
11	-17	0	2.57
11	-18	0	2.2
11	-19	0	1.88
11	-20	0	1.47
11	-21	0	1.03
11	-22	0	0.57
11	-23	0	0.08
11	-24	0	-0.43
11	-25	0	-0.96
11	-26	0	-1.52
11	-27	0	-2.08
11	-28	0	-2.72
11	-29	0	-3.39
11	-30	0	-4.1
11	-31	0	-4.87
11	-32	0	-5.67
11	-33	0	-6.54
11	-34	0	-7.45
12	-33	0	-5.33
12	-32	0	-4.5
12	-31	0	-3.66
12	-30	0	-2.84
12	-29	0	-2.13
12	-28	0	-1.44
12	-27	0	-0.8
12	-26	0	-0.23
12	-25	0	0.28
12	-24	0	0.82
12	-23	0	1.34
12	-22	0	1.85
12	-21	0	2.33
12	-20	0	2.78
12	-19	0	3.21
12	-18	0	3.63
12	-17	0	4.02
12	-16	0	4.38
12	-15	0	4.75
12	-14	0	5.1
12	-13	0	5.43
12	-12	0	5.75
12	-11	0	6.1
12	-10	0	6.42
12	-9	0	6.72
12	-8	0	7
12	-7	0	7.28
12	-6	0	7.55
12	-5	0	7.81
12	-4	0	8.1
12	-3	0	8.36
12	-2	0	8.63
12	-1	0	8.85
12	0	0	9.08
12	1	0	9.3
12	2	0	9.53
12	3	0	9.78
12	4	0	9.95
12	5	0	10.22
12	6	0	10.43
12	7	0	10.65
12	8	0	10.88
12	9	0	11.1
12	10	0	11.35
12	11	0	11.56
12	12	0	11.77
12	13	0	12
12	14	0	12.25
12	15	0	12.46
12	16	0	12.68
12	17	0	12.91
12	18	0	13.13
12	19	0	13.4
12	20	0	13.65
12	21	0	13.91
12	22	0	14.16
12	23	0	14.4
12	24	0	14.67
12	25	0	14.96
12	26	0	15.23
12	27	0	15.51
12	28	0	15.8
12	29	0	16.11
12	30	0	16.42
12	31	0	16.73
12	32	0	17.03
12	33	0	17.33
13	33	0	19.6
13	32	0	19.27
13	31	0	18.92
13	30	0	18.63
13	29	0	18.29
13	28	0	17.96
13	27	0	17.65
13	26	0	17.34
13	25	0	17.04
13	24	0	16.73
13	23	0	16.45
13	22	0	16.16
13	21	0	15.91
13	20	0	15.61
13	19	0	15.34
13	18	0	15.09
13	17	0	14.85
13	16	0	14.59
13	15	0	14.34
13	14	0	14.09
13	13	0	13.84
13	12	0	13.6
13	11	0	13.37
13	10	0	13.14
13	9	0	12.9
13	8	0	12.65
13	7	0	12.42
13	6	0	12.19
13	5	0	11.96
13	4	0	11.71
13	3	0	11.47
13	2	0	11.23
13	1	0	10.99
13	0	0	10.73
13	-1	0	10.48
13	-2	0	10.23
13	-3	0	9.98
13	-4	0	9.73
13	-5	0	9.46
13	-6	0	9.19
13	-7	0	8.9
13	-8	0	8.61
13	-9	0	8.32
13	-10	0	8.02
13	-11	0	7.69
13	-12	0	7.36
13	-13	0	7.03
13	-14	0	6.69
13	-15	0	6.33
13	-16	0	5.94
13	-17	0	5.56
13	-18	0	5.16
13	-19	0	4.74
13	-20	0	4.3
13	-21	0	3.84
13	-22	0	3.35
13	-23	0	2.82
13	-24	0	2.29
13	-25	0	1.73
13	-26	0	1.14
13	-27	0	0.49
13	-28	0	-0.16
13	-29	0	-0.87
13	-30	0	-1.62
13	-31	0	-2.43
13	-32	0	-3.28
13	-33	0	-4.18
14	-33	0	-2.92
14	-32	0	-1.99
14	-31	0	-1.11
14	-30	0	-0.29
14	-29	0	0.49
14	-28	0	1.21
14	-27	0	1.9
14	-26	0	2.54
14	-25	0	3.16
14	-24	0	3.74
14	-23	0	4.3
14	-22	0	4.84
14	-21	0	5.3
14	-20	0	5.81
14	-19	0	6.27
14	-18	0	6.71
14	-17	0	7.13
14	-16	0	7.53
14	-15	0	7.91
14	-14	0	8.28
14	-13	0	8.65
14	-12	0	9.01
14	-11	0	9.33
14	-10	0	9.66
14	-9	0	9.98
14	-8	0	10.28
14	-7	0	10.57
14	-6	0	10.86
14	-5	0	11.14
14	-4	0	11.38
14	-3	0	11.69
14	-2	0	11.96
14	-1	0	12.22
14	0	0	12.5
14	1	0	12.74
14	2	0	13
14	3	0	13.26
14	4	0	13.51
14	5	0	13.75
14	6	0	14
14	7	0	14.25
14	8	0	14.5
14	9	0	14.74
14	10	0	14.99
14	11	0	15.24
14	12	0	15.49
14	13	0	15.74
14	14	0	16
14	15	0	16.25
14	16	0	16.5
14	17	0	16.77
14	18	0	17.06
14	19	0	17.33
14	20	0	17.61
14	21	0	17.89
14	22	0	18.2
14	23	0	18.5
14	24	0	18.81
14	25	0	19.12
14	26	0	19.46
14	27	0	19.79
14	28	0	20.15
14	29	0	20.5
14	30	0	20.86
14	31	0	21.22
14	32	0	21.6
14	33	0	21.94
15	32	0	23.99
15	31	0	23.57
15	30	0	23.19
15	29	0	22.8
15	28	0	22.41
15	27	0	22.04
15	26	0	21.69
15	25	0	21.33
15	24	0	21
15	23	0	20.66
15	22	0	20.34
15	21	0	20.01
15	20	0	19.71
15	19	0	19.41
15	18	0	19.11
15	17	0	18.8
15	16	0	18.51
15	15	0	18.22
15	14	0	17.95
15	13	0	17.69
15	12	0	17.4
15	11	0	17.12
15	10	0	16.85
15	9	0	16.6
15	8	0	16.32
15	7	0	16.08
15	6	0	15.81
15	5	0	15.55
15	4	0	15.29
15	3	0	15.04
15	2	0	14.76
15	1	0	14.47
15	0	0	14.22
15	-1	0	13.94
15	-2	0	13.63
15	-3	0	13.33
15	-4	0	13.05
15	-5	0	12.77
15	-6	0	12.48
15	-7	0	12.18
15	-8	0	11.85
15	-9	0	11.53
15	-10	0	11.22
15	-11	0	10.89
15	-12	0	10.55
15	-13	0	10.19
15	-14	0	9.82
15	-15	0	9.43
15	-16	0	9.03
15	-17	0	8.63
15	-18	0	8.19
15	-19	0	7.74
15	-20	0	7.25
15	-21	0	6.78
15	-22	0	6.26
15	-23	0	5.72
15	-24	0	5.14
15	-25	0	4.54
15	-26	0	3.91
15	-27	0	3.24
15	-28	0	2.54
15	-29	0	1.79
15	-30	0	0.99
15	-31	0	0.14
15	-32	0	-0.75
16	-32	0	0.61
16	-31	0	1.54
16	-30	0	2.4
16	-29	0	3.23
16	-28	0	3.99
16	-27	0	4.73
16	-26	0	5.42
16	-25	0	6.07
16	-24	0	6.69
16	-23	0	7.29
16	-22	0	7.84
16	-21	0	8.36
16	-20	0	8.85
16	-19	0	9.36
16	-18	0	9.82
16	-17	0	10.27
16	-16	0	10.69
16	-15	0	11.1
16	-14	0	11.5
16	-13	0	11.87
16	-12	0	12.24
16	-11	0	12.6
16	-10	0	12.92
16	-9	0	13.27
16	-8	0	13.6
16	-7	0	13.93
16	-6	0	14.22
16	-5	0	14.52
16	-4	0	14.82
16	-3	0	15.13
16	-2	0	15.42
16	-1	0	15.69
16	0	0	15.97
16	1	0	16.26
16	2	0	16.54
16	3	0	16.81
16	4	0	17.08
16	5	0	17.35
16	6	0	17.64
16	7	0	17.9
16	8	0	18.17
16	9	0	18.44
16	10	0	18.71
16	11	0	18.98
16	12	0	19.29
16	13	0	19.59
16	14	0	19.87
16	15	0	20.17
16	16	0	20.47
16	17	0	20.79
16	18	0	21.09
16	19	0	21.39
16	20	0	21.72
16	21	0	22.05
16	22	0	22.38
16	23	0	22.71
16	24	0	23.08
16	25	0	23.45
16	26	0	23.83
16	27	0	24.21
16	28	0	24.61
16	29	0	25.01
16	30	0	25.44
16	31	0	25.9
16	32	0	26.37
17	31	0	28.38
17	30	0	27.89
17	29	0	27.42
17	28	0	26.99
17	27	0	26.55
17	26	0	26.13
17	25	0	25.75
17	24	0	25.35
17	23	0	24.97
17	22	0	24.61
17	21	0	24.26
17	20	0	23.91
17	19	0	23.58
17	18	0	23.25
17	17	0	22.93
17	16	0	22.59
17	15	0	22.28
17	14	0	21.97
17	13	0	21.65
17	12	0	21.34
17	11	0	21.04
17	10	0	20.75
17	9	0	20.45
17	8	0	20.16
17	7	0	19.88
17	6	0	19.59
17	5	0	19.3
17	4	0	19
17	3	0	18.72
17	2	0	18.43
17	1	0	18.14
17	0	0	17.84
17	-1	0	17.55
17	-2	0	17.26
17	-3	0	16.95
17	-4	0	16.64
17	-5	0	16.33
17	-6	0	16.02
17	-7	0	15.7
17	-8	0	15.37
17	-9	0	15.03
17	-10	0	14.69
17	-11	0	14.34
17	-12	0	13.97
17	-13	0	13.59
17	-14	0	13.2
17	-15	0	12.79
17	-16	0	12.37
17	-17	0	11.93
17	-18	0	11.48
17	-19	0	11.01
17	-20	0	10.51
17	-21	0	9.99
17	-22	0	9.44
17	-23	0	8.86
17	-24	0	8.25
17	-25	0	7.62
17	-26	0	6.95
17	-27	0	6.25
17	-28	0	5.51
17	-29	0	4.72
17	-30	0	3.88
17	-31	0	2.98
18	-31	0	4.46
18	-30	0	5.39
18	-29	0	6.26
18	-28	0	7.07
18	-27	0	7.83
18	-26	0	8.55
18	-25	0	9.23
18	-24	0	9.88
18	-23	0	10.5
18	-22	0	11.09
18	-21	0	11.65
18	-20	0	12.17
18	-19	0	12.69
18	-18	0	13.18
18	-17	0	13.65
18	-16	0	14.1
18	-15	0	14.53
18	-14	0	14.95
18	-13	0	15.35
18	-12	0	15.74
18	-11	0	16.11
18	-10	0	16.48
18	-9	0	16.82
18	-8	0	17.18
18	-7	0	17.53
18	-6	0	17.87
18	-5	0	18.18
18	-4	0	18.5
18	-3	0	18.83
18	-2	0	19.14
18	-1	0	19.44
18	0	0	19.75
18	1	0	20.06
18	2	0	20.36
18	3	0	20.66
18	4	0	20.95
18	5	0	21.27
18	6	0	21.57
18	7	0	21.86
18	8	0	22.16
18	9	0	22.46
18	10	0	22.76
18	11	0	23.08
18	12	0	23.4
18	13	0	23.73
18	14	0	24.06
18	15	0	24.38
18	16	0	24.72
18	17	0	25.07
18	18	0	25.42
18	19	0	25.78
18	20	0	26.15
18	21	0	26.51
18	22	0	26.88
18	23	0	27.28
18	24	0	27.67
18	25	0	28.09
18	26	0	28.52
18	27	0	28.97
18	28	0	29.41
18	29	0	29.89
18	30	0	30.4
18	31	0	30.9
19	30	0	32.9
19	29	0	32.4
19	28	0	31.9
19	27	0	31.4
19	26	0	30.9
19	25	0	30.5
19	24	0	30.1
19	23	0	29.6
19	22	0	29.2
19	21	0	28.8
19	20	0	28.4
19	19	0	28
19	18	0	27.7
19	17	0	27.3
19	16	0	26.9
19	15	0	26.6
19	14	0	26.2
19	13	0	25.9
19	12	0	25.5
19	11	0	25.2
19	10	0	24.9
19	9	0	24.5
19	8	0	24.2
19	7	0	23.9
19	6	0	23.6
19	5	0	23.3
19	4	0	23
19	3	0	22.6
19	2	0	22.3
19	1	0	22
19	0	0	21.7
19	-1	0	21.4
19	-2	0	21.1
19	-3	0	20.7
19	-4	0	20.4
19	-5	0	20.1
19	-6	0	19.75
19	-7	0	19.4
19	-8	0	19.04
19	-9	0	18.67
19	-10	0	18.31
19	-11	0	17.94
19	-12	0	17.55
19	-13	0	17.16
19	-14	0	16.74
19	-15	0	16.31
19	-16	0	15.86
19	-17	0	15.41
19	-18	0	14.93
19	-19	0	14.42
19	-20	0	13.89
19	-21	0	13.35
19	-22	0	12.78
19	-23	0	12.16
19	-24	0	11.53
19	-25	0	10.87
19	-26	0	10.17
19	-27	0	9.42
19	-28	0	8.64
19	-29	0	7.81
19	-30	0	6.92
20	-29	0	9.45
20	-28	0	10.3
20	-27	0	11.1
20	-26	0	11.87
20	-25	0	12.58
20	-24	0	13.26
20	-23	0	13.91
20	-22	0	14.53
20	-21	0	15.12
20	-20	0	15.67
20	-19	0	16.21
20	-18	0	16.73
20	-17	0	17.22
20	-16	0	17.69
20	-15	0	18.14
20	-14	0	18.58
20	-13	0	19.02
20	-12	0	19.41
20	-11	0	19.82
20	-10	0	20.22
20	-9	0	20.59
20	-8	0	20.96
20	-7	0	21.31
20	-6	0	21.66
20	-5	0	22
20	-4	0	22.34
20	-3	0	22.7
20	-2	0	23.03
20	-1	0	23.36
20	0	0	23.68
20	1	0	24.02
20	2	0	24.35
20	3	0	24.67
20	4	0	24.99
20	5	0	25.34
20	6	0	25.67
20	7	0	25.99
20	8	0	26.32
20	9	0	26.67
20	10	0	27.01
20	11	0	27.34
20	12	0	27.7
20	13	0	28.09
20	14	0	28.45
20	15	0	28.8
20	16	0	29.18
20	17	0	29.6
20	18	0	30
20	19	0	30.4
20	20	0	30.8
20	21	0	31.2
20	22	0	31.6
20	23	0	32.1
20	24	0	32.5
20	25	0	33
20	26	0	33.4
20	27	0	33.9
20	28	0	34.4
20	29	0	35
21	29	0	37.6
21	28	0	37.1
21	27	0	36.5
21	26	0	36
21	25	0	35.5
21	24	0	35
21	23	0	34.6
21	22	0	34.1
21	21	0	33.7
21	20	0	33.2
21	19	0	32.8
21	18	0	32.4
21	17	0	32
21	16	0	31.5
21	15	0	31.1
21	14	0	30.8
21	13	0	30.4
21	12	0	30
21	11	0	29.6
21	10	0	29.3
21	9	0	28.9
21	8	0	28.5
21	7	0	28.2
21	6	0	27.9
21	5	0	27.5
21	4	0	27.1
21	3	0	26.8
21	2	0	26.5
21	1	0	26.1
21	0	0	25.8
21	-1	0	25.4
21	-2	0	25.1
21	-3	0	24.8
21	-4	0	24.4
21	-5	0	24.1
21	-6	0	23.7
21	-7	0	23.3
21	-8	0	23
21	-9	0	22.6
21	-10	0	22.2
21	-11	0	21.8
21	-12	0	21.4
21	-13	0	21
21	-14	0	20.5
21	-15	0	20.1
21	-16	0	19.6
21	-17	0	19.13
21	-18	0	18.62
21	-19	0	18.08
21	-20	0	17.54
21	-21	0	16.98
21	-22	0	16.38
21	-23	0	15.73
21	-24	0	15.08
21	-25	0	14.38
21	-26	0	13.65
21	-27	0	12.86
21	-28	0	12.04
21	-29	0	11.16
22	-28	0	13.86
22	-27	0	14.69
22	-26	0	15.49
22	-25	0	16.25
22	-24	0	16.96
22	-23	0	17.63
22	-22	0	18.27
22	-21	0	18.89
22	-20	0	19.47
22	-19	0	20.03
22	-18	0	20.57
22	-17	0	21.1
22	-16	0	21.59
22	-15	0	22.07
22	-14	0	22.54
22	-13	0	22.98
22	-12	0	23.4
22	-11	0	23.82
22	-10	0	24.24
22	-9	0	24.65
22	-8	0	25.03
22	-7	0	25.4
22	-6	0	25.77
22	-5	0	26.14
22	-4	0	26.5
22	-3	0	26.88
22	-2	0	27.23
22	-1	0	27.58
22	0	0	27.95
22	1	0	28.3
22	2	0	28.66
22	3	0	29.01
22	4	0	29.35
22	5	0	29.74
22	6	0	30.1
22	7	0	30.4
22	8	0	30.8
22	9	0	31.2
22	10	0	31.6
22	11	0	31.9
22	12	0	32.3
22	13	0	32.8
22	14	0	33.2
22	15	0	33.6
22	16	0	34
22	17	0	34.4
22	18	0	34.9
22	19	0	35.3
22	20	0	35.8
22	21	0	36.3
22	22	0	36.7
22	23	0	37.2
22	24	0	37.7
22	25	0	38.2
22	26	0	38.7
22	27	0	39.3
22	28	0	39.8
23	27	0	42.1
23	26	0	41.5
23	25	0	40.9
23	24	0	40.4
23	23	0	39.9
23	22	0	39.4
23	21	0	38.9
23	20	0	38.4
23	19	0	37.9
23	18	0	37.4
23	17	0	37
23	16	0	36.5
23	15	0	36.1
23	14	0	35.6
23	13	0	35.2
23	12	0	34.8
23	11	0	34.4
23	10	0	33.9
23	9	0	33.6
23	8	0	33.2
23	7	0	32.8
23	6	0	32.4
23	5	0	32
23	4	0	31.7
23	3	0	31.3
23	2	0	30.9
23	1	0	30.6
23	0	0	30.2
23	-1	0	29.8
23	-2	0	29.4
23	-3	0	29.1
23	-4	0	28.7
23	-5	0	28.3
23	-6	0	28
23	-7	0	27.6
23	-8	0	27.2
23	-9	0	26.8
23	-10	0	26.4
23	-11	0	26
23	-12	0	25.5
23	-13	0	25.1
23	-14	0	24.6
23	-15	0	24.2
23	-16	0	23.7
23	-17	0	23.1
23	-18	0	22.6
23	-19	0	22.1
23	-20	0	21.5
23	-21	0	20.9
23	-22	0	20.3
23	-23	0	19.61
23	-24	0	18.92
23	-25	0	18.19
23	-26	0	17.43
23	-27	0	16.63
24	-26	0	19.47
24	-25	0	20.24
24	-24	0	20.98
24	-23	0	21.68
24	-22	0	22.35
24	-21	0	22.99
24	-20	0	23.6
24	-19	0	24.19
24	-18	0	24.76
24	-17	0	25.29
24	-16	0	25.81
24	-15	0	26.29
24	-14	0	26.78
24	-13	0	27.27
24	-12	0	27.72
24	-11	0	28.15
24	-10	0	28.57
24	-9	0	29
24	-8	0	29.41
24	-7	0	29.82
24	-6	0	30.2
24	-5	0	30.6
24	-4	0	31
24	-3	0	31.4
24	-2	0	31.7
24	-1	0	32.1
24	0	0	32.5
24	1	0	32.9
24	2	0	33.3
24	3	0	33.6
24	4	0	34
24	5	0	34.4
24	6	0	34.8
24	7	0	35.2
24	8	0	35.6
24	9	0	36
24	10	0	36.5
24	11	0	36.9
24	12	0	37.3
24	13	0	37.8
24	14	0	38.2
24	15	0	38.7
24	16	0	39.1
24	17	0	39.6
24	18	0	40.1
24	19	0	40.6
24	20	0	41.1
24	21	0	41.7
24	22	0	42.2
24	23	0	42.8
24	24	0	43.3
24	25	0	43.8
24	26	0	44.4
25	25	0	46.9
25	24	0	46.3
25	23	0	45.7
25	22	0	45.1
25	21	0	44.6
25	20	0	44
25	19	0	43.5
25	18	0	42.9
25	17	0	42.4
25	16	0	41.9
25	15	0	41.4
25	14	0	40.9
25	13	0	40.4
25	12	0	40
25	11	0	39.5
25	10	0	39
25	9	0	38.6
25	8	0	38.2
25	7	0	37.7
25	6	0	37.3
25	5	0	36.9
25	4	0	36.5
25	3	0	36.1
25	2	0	35.7
25	1	0	35.3
25	0	0	34.9
25	-1	0	34.5
25	-2	0	34.1
25	-3	0	33.7
25	-4	0	33.3
25	-5	0	33
25	-6	0	32.6
25	-7	0	32.2
25	-8	0	31.8
25	-9	0	31.3
25	-10	0	30.9
25	-11	0	30.5
25	-12	0	30
25	-13	0	29.6
25	-14	0	29
25	-15	0	28.6
25	-16	0	28.1
25	-17	0	27.5
25	-18	0	27
25	-19	0	26.4
25	-20	0	25.8
25	-21	0	25.2
25	-22	0	24.5
25	-23	0	23.9
25	-24	0	23.1
25	-25	0	22.4
26	-24	0	25.4
26	-23	0	26.1
26	-22	0	26.8
26	-21	0	27.5
26	-20	0	28.1
26	-19	0	28.7
26	-18	0	29.3
26	-17	0	29.9
26	-16	0	30.4
26	-15	0	30.9
26	-14	0	31.4
26	-13	0	31.9
26	-12	0	32.4
26	-11	0	32.9
26	-10	0	33.3
26	-9	0	33.8
26	-8	0	34.2
26	-7	0	34.6
26	-6	0	35
26	-5	0	35.4
26	-4	0	35.8
26	-3	0	36.2
26	-2	0	36.6
26	-1	0	37
26	0	0	37.4
26	1	0	37.8
26	2	0	38.3
26	3	0	38.7
26	4	0	39.1
26	5	0	39.5
26	6	0	39.9
26	7	0	40.4
26	8	0	40.8
26	9	0	41.3
26	10	0	41.7
26	11	0	42.2
26	12	0	42.7
26	13	0	43.2
26	14	0	43.7
26	15	0	44.2
26	16	0	44.7
26	17	0	45.3
26	18	0	45.8
26	19	0	46.4
26	20	0	47
26	21	0	47.6
26	22	0	48.2
26	23	0	48.8
26	24	0	49.5
27	23	0	52.1
27	22	0	51.4
27	21	0	50.8
27	20	0	50.1
27	19	0	49.5
27	18	0	48.9
27	17	0	48.3
27	16	0	47.7
27	15	0	47.1
27	14	0	46.6
27	13	0	46.1
27	12	0	45.6
27	11	0	45.1
27	10	0	44.5
27	9	0	44.1
27	8	0	43.6
27	7	0	43.1
27	6	0	42.7
27	5	0	42.2
27	4	0	41.8
27	3	0	41.4
27	2	0	40.9
27	1	0	40.5
27	0	0	40.1
27	-1	0	39.7
27	-2	0	39.2
27	-3	0	38.8
27	-4	0	38.4
27	-5	0	38
27	-6	0	37.6
27	-7	0	37.1
27	-8	0	36.7
27	-9	0	36.3
27	-10	0	35.8
27	-11	0	35.4
27	-12	0	34.9
27	-13	0	34.4
27	-14	0	33.9
27	-15	0	33.4
27	-16	0	32.9
27	-17	0	32.4
27	-18	0	31.8
27	-19	0	31.2
27	-20	0	30.6
27	-21	0	29.9
27	-22	0	29.2
27	-23	0	28.5
28	-22	0	31.8
28	-21	0	32.5
28	-20	0	33.1
28	-19	0	33.8
28	-18	0	34.4
28	-17	0	35
28	-16	0	35.5
28	-15	0	36.1
28	-14	0	36.6
28	-13	0	37.1
28	-12	0	37.6
28	-11	0	38
28	-10	0	38.5
28	-9	0	38.9
28	-8	0	39.4
28	-7	0	39.8
28	-6	0	40.3
28	-5	0	40.7
28	-4	0	41.1
28	-3	0	41.5
28	-2	0	42
28	-1	0	42.4
28	0	0	42.8
28	1	0	43.2
28	2	0	43.7
28	3	0	44.1
28	4	0	44.6
28	5	0	45
28	6	0	45.5
28	7	0	46
28	8	0	46.5
28	9	0	47
28	10	0	47.5
28	11	0	48
28	12	0	48.6
28	13	0	49.1
28	14	0	49.7
28	15	0	50.2
28	16	0	50.8
28	17	0	51.4
28	18	0	52.1
28	19	0	52.8
28	20	0	53.4
28	21	0	54.1
28	22	0	54.8
29	21	0	57.6
29	20	0	56.9
29	19	0	56.2
29	18	0	55.4
29	17	0	54.7
29	16	0	54.1
29	15	0	53.5
29	14	0	52.9
29	13	0	52.3
29	12	0	51.8
29	11	0	51.2
29	10	0	50.6
29	9	0	50.1
29	8	0	49.6
29	7	0	49.1
29	6	0	48.5
29	5	0	48
29	4	0	47.6
29	3	0	47.1
29	2	0	46.6
29	1	0	46.2
29	0	0	45.7
29	-1	0	45.3
29	-2	0	44.8
29	-3	0	44.4
29	-4	0	43.9
29	-5	0	43.5
29	-6	0	43.1
29	-7	0	42.7
29	-8	0	42.2
29	-9	0	41.7
29	-10	0	41.3
29	-11	0	40.8
29	-12	0	40.4
29	-13	0	39.9
29	-14	0	39.3
29	-15	0	38.8
29	-16	0	38.3
29	-17	0	37.7
29	-18	0	37.1
29	-19	0	36.5
29	-20	0	35.9
29	-21	0	35.2
30	-19	0	39.4
30	-18	0	40.1
30	-17	0	40.7
30	-16	0	41.2
30	-15	0	41.7
30	-14	0	42.3
30	-13	0	42.8
30	-12	0	43.3
30	-11	0	43.8
30	-10	0	44.2
30	-9	0	44.7
30	-8	0	45.2
30	-7	0	45.6
30	-6	0	46.1
30	-5	0	46.5
30	-4	0	47
30	-3	0	47.4
30	-2	0	47.9
30	-1	0	48.3
30	0	0	48.8
30	1	0	49.2
30	2	0	49.7
30	3	0	50.2
30	4	0	50.6
30	5	0	51.2
30	6	0	51.7
30	7	0	52.2
30	8	0	52.7
30	9	0	53.3
30	10	0	53.9
30	11	0	54.5
30	12	0	55
30	13	0	55.6
30	14	0	56.3
30	15	0	57
30	16	0	57.6
30	17	0	58.3
30	18	0	59
30	19	0	59.7
31	18	0	62.7
31	17	0	62
31	16	0	61.2
31	15	0	60.6
31	14	0	59.9
31	13	0	59.2
31	12	0	58.6
31	11	0	57.9
31	10	0	57.3
31	9	0	56.7
31	8	0	56.1
31	7	0	55.6
31	6	0	55
31	5	0	54.5
31	4	0	53.9
31	3	0	53.4
31	2	0	52.9
31	1	0	52.5
31	0	0	52
31	-1	0	51.5
31	-2	0	51.1
31	-3	0	50.6
31	-4	0	50.2
31	-5	0	49.7
31	-6	0	49.3
31	-7	0	48.8
31	-8	0	48.3
31	-9	0	47.8
31	-10	0	47.4
31	-11	0	46.9
31	-12	0	46.4
31	-13	0	45.9
31	-14	0	45.4
31	-15	0	44.9
31	-16	0	44.3
31	-17	0	43.7
31	-18	0	43.1
32	-16	0	47.6
32	-15	0	48.2
32	-14	0	48.7
32	-13	0	49.2
32	-12	0	49.7
32	-11	0	50.2
32	-10	0	50.7
32	-9	0	51.2
32	-8	0	51.6
32	-7	0	52.1
32	-6	0	52.6
32	-5	0	53.1
32	-4	0	53.5
32	-3	0	54
32	-2	0	54.5
32	-1	0	54.9
32	0	0	55.4
32	1	0	55.9
32	2	0	56.4
32	3	0	56.9
32	4	0	57.4
32	5	0	57.9
32	6	0	58.5
32	7	0	59.1
32	8	0	59.7
32	9	0	60.3
32	10	0	61
32	11	0	61.6
32	12	0	62.3
32	13	0	63
32	14	0	63.7
32	15	0	64.4
32	16	0	65.1
33	14	0	67.7
33	13	0	67
33	12	0	66.3
33	11	0	65.5
33	10	0	64.8
33	9	0	64.2
33	8	0	63.5
33	7	0	62.9
33	6	0	62.3
33	5	0	61.7
33	4	0	61.1
33	3	0	60.5
33	2	0	60
33	1	0	59.5
33	0	0	59
33	-1	0	58.5
33	-2	0	58
33	-3	0	57.5
33	-4	0	57.1
33	-5	0	56.6
33	-6	0	56.1
33	-7	0	55.7
33	-8	0	55.2
33	-9	0	54.7
33	-10	0	54.2
33	-11	0	53.7
33	-12	0	53.2
33	-13	0	52.7
33	-14	0	52.2
34	-11	0	57.5
34	-10	0	57.9
34	-9	0	58.4
34	-8	0	58.9
34	-7	0	59.4
34	-6	0	59.9
34	-5	0	60.4
34	-4	0	60.9
34	-3	0	61.4
34	-2	0	61.9
34	-1	0	62.3
34	0	0	62.8
34	1	0	63.3
34	2	0	63.8
34	3	0	64.4
34	4	0	65
34	5	0	65.6
34	6	0	66.2
34	7	0	66.8
34	8	0	67.5
34	9	0	68.3
34	10	0	69
34	11	0	69.7
35	8	0	71.8
35	7	0	71.1
35	6	0	70.4
35	5	0	69.7
35	4	0	69.1
35	3	0	68.5
35	2	0	67.9
35	1	0	67.4
35	0	0	66.9
35	-1	0	66.4
35	-2	0	66
35	-3	0	65.5
35	-4	0	65
35	-5	0	64.5
35	-6	0	64
35	-7	0	63.5
35	-8	0	63
36	0	0	71.3
