# Supplementary material for: A comprehensive approach to characterize navigation instruments for magnetic guidance in biological systems
Source: Sci Rep. 2024 Apr 3;14:7879. doi: 10.1038/s41598-024-58091-x (PMC10991419; doi:10.1038/s41598-024-58091-x)
Supplement: Supplementary file 1 — Supplementary Information. [file 41598_2024_58091_MOESM1_ESM.zip › rawdata/figs4_5/quadrupole_x.txt]

% 20-Mar-2023 10:37:43
% parameters:
% xmin = -17 mm
% xmax = 17 mm
% nx = 35 points
% ymin = -17 mm
% ymax = 17 mm
% ny = 35 points
% zmin = 0 mm
% zmax = 0 mm
% nz = 1 points
% circular dimensions: x= 1 y= 1 z= 0
% LS auto mode = 1
% =================================================================== 
% x [mm]	y [mm]	z [mm]	B [G]
-17	0	0	-1.21
-16	5	0	-8.66
-16	4	0	-7.14
-16	3	0	-5.63
-16	2	0	-4.12
-16	1	0	-2.63
-16	0	0	-1.13
-16	-1	0	0.36
-16	-2	0	1.85
-16	-3	0	3.35
-16	-4	0	4.86
-16	-5	0	6.37
-15	-8	0	11.05
-15	-7	0	9.5
-15	-6	0	7.97
-15	-5	0	6.44
-15	-4	0	4.93
-15	-3	0	3.42
-15	-2	0	1.93
-15	-1	0	0.43
-15	0	0	-1.06
-15	1	0	-2.55
-15	2	0	-4.05
-15	3	0	-5.55
-15	4	0	-7.06
-15	5	0	-8.58
-15	6	0	-10.11
-15	7	0	-11.65
-15	8	0	-13.22
-14	9	0	-14.72
-14	8	0	-13.14
-14	7	0	-11.57
-14	6	0	-10.03
-14	5	0	-8.5
-14	4	0	-6.98
-14	3	0	-5.47
-14	2	0	-3.98
-14	1	0	-2.47
-14	0	0	-0.98
-14	-1	0	0.51
-14	-2	0	2.01
-14	-3	0	3.5
-14	-4	0	5.01
-14	-5	0	6.52
-14	-6	0	8.04
-14	-7	0	9.58
-14	-8	0	11.13
-14	-9	0	12.7
-13	-10	0	14.37
-13	-9	0	12.77
-13	-8	0	11.19
-13	-7	0	9.65
-13	-6	0	8.11
-13	-5	0	6.59
-13	-4	0	5.07
-13	-3	0	3.57
-13	-2	0	2.08
-13	-1	0	0.58
-13	0	0	-0.91
-13	1	0	-2.4
-13	2	0	-3.9
-13	3	0	-5.39
-13	4	0	-6.9
-13	5	0	-8.42
-13	6	0	-9.95
-13	7	0	-11.49
-13	8	0	-13.05
-13	9	0	-14.63
-13	10	0	-16.23
-12	12	0	-19.44
-12	11	0	-17.79
-12	10	0	-16.16
-12	9	0	-14.56
-12	8	0	-12.98
-12	7	0	-11.41
-12	6	0	-9.87
-12	5	0	-8.34
-12	4	0	-6.83
-12	3	0	-5.32
-12	2	0	-3.82
-12	1	0	-2.32
-12	0	0	-0.83
-12	-1	0	0.66
-12	-2	0	2.15
-12	-3	0	3.65
-12	-4	0	5.15
-12	-5	0	6.67
-12	-6	0	8.19
-12	-7	0	9.72
-12	-8	0	11.27
-12	-9	0	12.84
-12	-10	0	14.43
-12	-11	0	16.05
-12	-12	0	17.69
-11	-12	0	17.77
-11	-11	0	16.12
-11	-10	0	14.5
-11	-9	0	12.91
-11	-8	0	11.34
-11	-7	0	9.78
-11	-6	0	8.25
-11	-5	0	6.73
-11	-4	0	5.22
-11	-3	0	3.72
-11	-2	0	2.22
-11	-1	0	0.73
-11	0	0	-0.76
-11	1	0	-2.26
-11	2	0	-3.75
-11	3	0	-5.24
-11	4	0	-6.75
-11	5	0	-8.27
-11	6	0	-9.79
-11	7	0	-11.33
-11	8	0	-12.89
-11	9	0	-14.47
-11	10	0	-16.07
-11	11	0	-17.7
-11	12	0	-19.36
-10	13	0	-20.96
-10	12	0	-19.28
-10	11	0	-17.62
-10	10	0	-15.99
-10	9	0	-14.39
-10	8	0	-12.82
-10	7	0	-11.26
-10	6	0	-9.71
-10	5	0	-8.19
-10	4	0	-6.68
-10	3	0	-5.17
-10	2	0	-3.67
-10	1	0	-2.18
-10	0	0	-0.68
-10	-1	0	0.8
-10	-2	0	2.3
-10	-3	0	3.8
-10	-4	0	5.3
-10	-5	0	6.81
-10	-6	0	8.33
-10	-7	0	9.86
-10	-8	0	11.41
-10	-9	0	12.98
-10	-10	0	14.57
-10	-11	0	16.19
-10	-12	0	17.84
-10	-13	0	19.51
-9	-14	0	21.29
-9	-13	0	19.58
-9	-12	0	17.9
-9	-11	0	16.26
-9	-10	0	14.64
-9	-9	0	13.05
-9	-8	0	11.48
-9	-7	0	9.93
-9	-6	0	8.39
-9	-5	0	6.88
-9	-4	0	5.36
-9	-3	0	3.86
-9	-2	0	2.36
-9	-1	0	0.88
-9	0	0	-0.62
-9	1	0	-2.11
-9	2	0	-3.6
-9	3	0	-5.09
-9	4	0	-6.6
-9	5	0	-8.12
-9	6	0	-9.64
-9	7	0	-11.18
-9	8	0	-12.73
-9	9	0	-14.31
-9	10	0	-15.91
-9	11	0	-17.53
-9	12	0	-19.19
-9	13	0	-20.87
-9	14	0	-22.6
-8	15	0	-24.27
-8	14	0	-22.52
-8	13	0	-20.8
-8	12	0	-19.12
-8	11	0	-17.46
-8	10	0	-15.84
-8	9	0	-14.23
-8	8	0	-12.66
-8	7	0	-11.1
-8	6	0	-9.56
-8	5	0	-8.03
-8	4	0	-6.52
-8	3	0	-5.02
-8	2	0	-3.52
-8	1	0	-2.03
-8	0	0	-0.54
-8	-1	0	0.95
-8	-2	0	2.44
-8	-3	0	3.93
-8	-4	0	5.44
-8	-5	0	6.94
-8	-6	0	8.47
-8	-7	0	10.01
-8	-8	0	11.56
-8	-9	0	13.13
-8	-10	0	14.71
-8	-11	0	16.34
-8	-12	0	17.98
-8	-13	0	19.65
-8	-14	0	21.36
-8	-15	0	23.11
-7	-15	0	23.19
-7	-14	0	21.44
-7	-13	0	19.73
-7	-12	0	18.05
-7	-11	0	16.4
-7	-10	0	14.78
-7	-9	0	13.19
-7	-8	0	11.62
-7	-7	0	10.07
-7	-6	0	8.53
-7	-5	0	7.01
-7	-4	0	5.5
-7	-3	0	4
-7	-2	0	2.5
-7	-1	0	1.02
-7	0	0	-0.47
-7	1	0	-1.96
-7	2	0	-3.45
-7	3	0	-4.95
-7	4	0	-6.45
-7	5	0	-7.96
-7	6	0	-9.49
-7	7	0	-11.03
-7	8	0	-12.58
-7	9	0	-14.15
-7	10	0	-15.76
-7	11	0	-17.38
-7	12	0	-19.03
-7	13	0	-20.71
-7	14	0	-22.43
-7	15	0	-24.19
-6	15	0	-24.11
-6	14	0	-22.36
-6	13	0	-20.64
-6	12	0	-18.96
-6	11	0	-17.31
-6	10	0	-15.68
-6	9	0	-14.09
-6	8	0	-12.51
-6	7	0	-10.95
-6	6	0	-9.42
-6	5	0	-7.89
-6	4	0	-6.38
-6	3	0	-4.88
-6	2	0	-3.38
-6	1	0	-1.89
-6	0	0	-0.4
-6	-1	0	1.09
-6	-2	0	2.58
-6	-3	0	4.07
-6	-4	0	5.58
-6	-5	0	7.08
-6	-6	0	8.6
-6	-7	0	10.15
-6	-8	0	11.69
-6	-9	0	13.26
-6	-10	0	14.86
-6	-11	0	16.47
-6	-12	0	18.13
-6	-13	0	19.8
-6	-14	0	21.51
-6	-15	0	23.26
-5	-16	0	25.12
-5	-15	0	23.33
-5	-14	0	21.57
-5	-13	0	19.87
-5	-12	0	18.19
-5	-11	0	16.54
-5	-10	0	14.92
-5	-9	0	13.33
-5	-8	0	11.76
-5	-7	0	10.21
-5	-6	0	8.67
-5	-5	0	7.15
-5	-4	0	5.64
-5	-3	0	4.14
-5	-2	0	2.64
-5	-1	0	1.15
-5	0	0	-0.33
-5	1	0	-1.82
-5	2	0	-3.31
-5	3	0	-4.8
-5	4	0	-6.31
-5	5	0	-7.81
-5	6	0	-9.34
-5	7	0	-10.88
-5	8	0	-12.43
-5	9	0	-14
-5	10	0	-15.6
-5	11	0	-17.23
-5	12	0	-18.87
-5	13	0	-20.55
-5	14	0	-22.27
-5	15	0	-24.03
-5	16	0	-25.83
-4	16	0	-25.75
-4	15	0	-23.95
-4	14	0	-22.2
-4	13	0	-20.48
-4	12	0	-18.8
-4	11	0	-17.15
-4	10	0	-15.53
-4	9	0	-13.93
-4	8	0	-12.36
-4	7	0	-10.81
-4	6	0	-9.27
-4	5	0	-7.74
-4	4	0	-6.23
-4	3	0	-4.73
-4	2	0	-3.24
-4	1	0	-1.74
-4	0	0	-0.26
-4	-1	0	1.23
-4	-2	0	2.72
-4	-3	0	4.21
-4	-4	0	5.71
-4	-5	0	7.23
-4	-6	0	8.75
-4	-7	0	10.28
-4	-8	0	11.83
-4	-9	0	13.4
-4	-10	0	15
-4	-11	0	16.62
-4	-12	0	18.26
-4	-13	0	19.94
-4	-14	0	21.65
-4	-15	0	23.4
-4	-16	0	25.2
-3	-16	0	25.27
-3	-15	0	23.47
-3	-14	0	21.72
-3	-13	0	20.01
-3	-12	0	18.33
-3	-11	0	16.68
-3	-10	0	15.06
-3	-9	0	13.47
-3	-8	0	11.9
-3	-7	0	10.35
-3	-6	0	8.81
-3	-5	0	7.29
-3	-4	0	5.78
-3	-3	0	4.28
-3	-2	0	2.78
-3	-1	0	1.29
-3	0	0	-0.19
-3	1	0	-1.68
-3	2	0	-3.17
-3	3	0	-4.66
-3	4	0	-6.16
-3	5	0	-7.67
-3	6	0	-9.2
-3	7	0	-10.73
-3	8	0	-12.29
-3	9	0	-13.86
-3	10	0	-15.45
-3	11	0	-17.08
-3	12	0	-18.71
-3	13	0	-20.4
-3	14	0	-22.12
-3	15	0	-23.87
-3	16	0	-25.66
-2	16	0	-25.58
-2	15	0	-23.79
-2	14	0	-22.04
-2	13	0	-20.32
-2	12	0	-18.65
-2	11	0	-17
-2	10	0	-15.38
-2	9	0	-13.78
-2	8	0	-12.21
-2	7	0	-10.66
-2	6	0	-9.12
-2	5	0	-7.61
-2	4	0	-6.09
-2	3	0	-4.59
-2	2	0	-3.1
-2	1	0	-1.61
-2	0	0	-0.12
-2	-1	0	1.37
-2	-2	0	2.86
-2	-3	0	4.35
-2	-4	0	5.85
-2	-5	0	7.36
-2	-6	0	8.88
-2	-7	0	10.41
-2	-8	0	11.97
-2	-9	0	13.54
-2	-10	0	15.13
-2	-11	0	16.76
-2	-12	0	18.4
-2	-13	0	20.08
-2	-14	0	21.8
-2	-15	0	23.54
-2	-16	0	25.34
-1	-16	0	25.42
-1	-15	0	23.61
-1	-14	0	21.86
-1	-13	0	20.15
-1	-12	0	18.47
-1	-11	0	16.82
-1	-10	0	15.2
-1	-9	0	13.6
-1	-8	0	12.03
-1	-7	0	10.48
-1	-6	0	8.94
-1	-5	0	7.42
-1	-4	0	5.91
-1	-3	0	4.41
-1	-2	0	2.92
-1	-1	0	1.42
-1	0	0	-0.06
-1	1	0	-1.54
-1	2	0	-3.03
-1	3	0	-4.52
-1	4	0	-6.03
-1	5	0	-7.54
-1	6	0	-9.05
-1	7	0	-10.59
-1	8	0	-12.14
-1	9	0	-13.71
-1	10	0	-15.3
-1	11	0	-16.92
-1	12	0	-18.57
-1	13	0	-20.25
-1	14	0	-21.96
-1	15	0	-23.71
-1	16	0	-25.5
0	17	0	-27.26
0	16	0	-25.43
0	15	0	-23.64
0	14	0	-21.89
0	13	0	-20.18
0	12	0	-18.5
0	11	0	-16.85
0	10	0	-15.24
0	9	0	-13.64
0	8	0	-12.07
0	7	0	-10.52
0	6	0	-8.98
0	5	0	-7.46
0	4	0	-5.95
0	3	0	-4.45
0	2	0	-2.96
0	1	0	-1.47
0	0	0	0.02
0	-1	0	1.5
0	-2	0	3
0	-3	0	4.48
0	-4	0	5.99
0	-5	0	7.49
0	-6	0	9.01
0	-7	0	10.55
0	-8	0	12.1
0	-9	0	13.68
0	-10	0	15.27
0	-11	0	16.89
0	-12	0	18.54
0	-13	0	20.22
0	-14	0	21.94
0	-15	0	23.69
0	-16	0	25.49
0	-17	0	27.33
1	-16	0	25.56
1	-15	0	23.76
1	-14	0	22
1	-13	0	20.29
1	-12	0	18.61
1	-11	0	16.96
1	-10	0	15.34
1	-9	0	13.75
1	-8	0	12.17
1	-7	0	10.62
1	-6	0	9.08
1	-5	0	7.56
1	-4	0	6.05
1	-3	0	4.54
1	-2	0	3.06
1	-1	0	1.56
1	0	0	0.08
1	1	0	-1.4
1	2	0	-2.89
1	3	0	-4.38
1	4	0	-5.89
1	5	0	-7.39
1	6	0	-8.91
1	7	0	-10.44
1	8	0	-12
1	9	0	-13.56
1	10	0	-15.15
1	11	0	-16.78
1	12	0	-18.41
1	13	0	-20.09
1	14	0	-21.8
1	15	0	-23.56
1	16	0	-25.34
2	16	0	-25.27
2	15	0	-23.48
2	14	0	-21.73
2	13	0	-20.02
2	12	0	-18.34
2	11	0	-16.7
2	10	0	-15.08
2	9	0	-13.49
2	8	0	-11.92
2	7	0	-10.37
2	6	0	-8.84
2	5	0	-7.31
2	4	0	-5.81
2	3	0	-4.31
2	2	0	-2.81
2	1	0	-1.34
2	0	0	0.15
2	-1	0	1.64
2	-2	0	3.13
2	-3	0	4.62
2	-4	0	6.12
2	-5	0	7.63
2	-6	0	9.15
2	-7	0	10.69
2	-8	0	12.24
2	-9	0	13.82
2	-10	0	15.41
2	-11	0	17.03
2	-12	0	18.68
2	-13	0	20.36
2	-14	0	22.08
2	-15	0	23.84
2	-16	0	25.63
3	-16	0	25.71
3	-15	0	23.9
3	-14	0	22.15
3	-13	0	20.43
3	-12	0	18.74
3	-11	0	17.1
3	-10	0	15.47
3	-9	0	13.88
3	-8	0	12.31
3	-7	0	10.75
3	-6	0	9.21
3	-5	0	7.69
3	-4	0	6.18
3	-3	0	4.68
3	-2	0	3.19
3	-1	0	1.71
3	0	0	0.21
3	1	0	-1.27
3	2	0	-2.75
3	3	0	-4.25
3	4	0	-5.74
3	5	0	-7.25
3	6	0	-8.77
3	7	0	-10.29
3	8	0	-11.84
3	9	0	-13.41
3	10	0	-15
3	11	0	-16.62
3	12	0	-18.26
3	13	0	-19.94
3	14	0	-21.65
3	15	0	-23.4
3	16	0	-25.19
4	16	0	-25.11
4	15	0	-23.33
4	14	0	-21.58
4	13	0	-19.87
4	12	0	-18.19
4	11	0	-16.55
4	10	0	-14.93
4	9	0	-13.34
4	8	0	-11.77
4	7	0	-10.23
4	6	0	-8.69
4	5	0	-7.17
4	4	0	-5.67
4	3	0	-4.17
4	2	0	-2.68
4	1	0	-1.19
4	0	0	0.29
4	-1	0	1.78
4	-2	0	3.26
4	-3	0	4.75
4	-4	0	6.26
4	-5	0	7.76
4	-6	0	9.29
4	-7	0	10.82
4	-8	0	12.38
4	-9	0	13.95
4	-10	0	15.55
4	-11	0	17.17
4	-12	0	18.82
4	-13	0	20.5
4	-14	0	22.22
4	-15	0	23.98
4	-16	0	25.78
5	-16	0	25.85
5	-15	0	24.05
5	-14	0	22.28
5	-13	0	20.57
5	-12	0	18.88
5	-11	0	17.23
5	-10	0	15.61
5	-9	0	14.01
5	-8	0	12.44
5	-7	0	10.89
5	-6	0	9.35
5	-5	0	7.83
5	-4	0	6.32
5	-3	0	4.81
5	-2	0	3.32
5	-1	0	1.83
5	0	0	0.36
5	1	0	-1.13
5	2	0	-2.61
5	3	0	-4.1
5	4	0	-5.59
5	5	0	-7.1
5	6	0	-8.62
5	7	0	-10.15
5	8	0	-11.69
5	9	0	-13.26
5	10	0	-14.85
5	11	0	-16.47
5	12	0	-18.11
5	13	0	-19.79
5	14	0	-21.5
5	15	0	-23.24
5	16	0	-25.03
6	15	0	-23.17
6	14	0	-21.42
6	13	0	-19.72
6	12	0	-18.04
6	11	0	-16.4
6	10	0	-14.78
6	9	0	-13.2
6	8	0	-11.63
6	7	0	-10.08
6	6	0	-8.55
6	5	0	-7.04
6	4	0	-5.53
6	3	0	-4.03
6	2	0	-2.54
6	1	0	-1.05
6	0	0	0.43
6	-1	0	1.91
6	-2	0	3.4
6	-3	0	4.89
6	-4	0	6.39
6	-5	0	7.9
6	-6	0	9.42
6	-7	0	10.95
6	-8	0	12.51
6	-9	0	14.08
6	-10	0	15.68
6	-11	0	17.3
6	-12	0	18.96
6	-13	0	20.64
6	-14	0	22.36
6	-15	0	24.12
7	-15	0	24.19
7	-14	0	22.42
7	-13	0	20.7
7	-12	0	19.02
7	-11	0	17.37
7	-10	0	15.74
7	-9	0	14.15
7	-8	0	12.58
7	-7	0	11.02
7	-6	0	9.48
7	-5	0	7.96
7	-4	0	6.45
7	-3	0	4.95
7	-2	0	3.46
7	-1	0	1.97
7	0	0	0.49
7	1	0	-0.99
7	2	0	-2.48
7	3	0	-3.96
7	4	0	-5.46
7	5	0	-6.96
7	6	0	-8.48
7	7	0	-10.01
7	8	0	-11.55
7	9	0	-13.12
7	10	0	-14.7
7	11	0	-16.31
7	12	0	-17.96
7	13	0	-19.63
7	14	0	-21.34
7	15	0	-23.08
8	15	0	-23
8	14	0	-21.26
8	13	0	-19.56
8	12	0	-17.88
8	11	0	-16.24
8	10	0	-14.63
8	9	0	-13.04
8	8	0	-11.48
8	7	0	-9.93
8	6	0	-8.4
8	5	0	-6.89
8	4	0	-5.39
8	3	0	-3.89
8	2	0	-2.4
8	1	0	-0.92
8	0	0	0.57
8	-1	0	2.04
8	-2	0	3.53
8	-3	0	5.02
8	-4	0	6.52
8	-5	0	8.03
8	-6	0	9.55
8	-7	0	11.09
8	-8	0	12.64
8	-9	0	14.22
8	-10	0	15.81
8	-11	0	17.44
8	-12	0	19.1
8	-13	0	20.78
8	-14	0	22.5
8	-15	0	24.27
9	-14	0	22.56
9	-13	0	20.84
9	-12	0	19.16
9	-11	0	17.5
9	-10	0	15.89
9	-9	0	14.28
9	-8	0	12.7
9	-7	0	11.15
9	-6	0	9.62
9	-5	0	8.1
9	-4	0	6.59
9	-3	0	5.09
9	-2	0	3.59
9	-1	0	2.11
9	0	0	0.63
9	1	0	-0.85
9	2	0	-2.33
9	3	0	-3.82
9	4	0	-5.32
9	5	0	-6.81
9	6	0	-8.33
9	7	0	-9.85
9	8	0	-11.4
9	9	0	-12.96
9	10	0	-14.54
9	11	0	-16.16
9	12	0	-17.8
9	13	0	-19.47
9	14	0	-21.17
10	13	0	-19.4
10	12	0	-17.72
10	11	0	-16.08
10	10	0	-14.47
10	9	0	-12.88
10	8	0	-11.32
10	7	0	-9.78
10	6	0	-8.25
10	5	0	-6.73
10	4	0	-5.24
10	3	0	-3.74
10	2	0	-2.26
10	1	0	-0.78
10	0	0	0.71
10	-1	0	2.19
10	-2	0	3.67
10	-3	0	5.16
10	-4	0	6.66
10	-5	0	8.17
10	-6	0	9.69
10	-7	0	11.22
10	-8	0	12.78
10	-9	0	14.35
10	-10	0	15.95
10	-11	0	17.58
10	-12	0	19.23
10	-13	0	20.91
11	-12	0	19.29
11	-11	0	17.64
11	-10	0	16.01
11	-9	0	14.42
11	-8	0	12.84
11	-7	0	11.29
11	-6	0	9.75
11	-5	0	8.23
11	-4	0	6.72
11	-3	0	5.23
11	-2	0	3.75
11	-1	0	2.26
11	0	0	0.78
11	1	0	-0.69
11	2	0	-2.18
11	3	0	-3.66
11	4	0	-5.16
11	5	0	-6.66
11	6	0	-8.16
11	7	0	-9.69
11	8	0	-11.24
11	9	0	-12.79
11	10	0	-14.37
11	11	0	-15.99
11	12	0	-17.62
12	12	0	-17.54
12	11	0	-15.9
12	10	0	-14.29
12	9	0	-12.71
12	8	0	-11.16
12	7	0	-9.61
12	6	0	-8.08
12	5	0	-6.57
12	4	0	-5.08
12	3	0	-3.58
12	2	0	-2.1
12	1	0	-0.63
12	0	0	0.86
12	-1	0	2.33
12	-2	0	3.82
12	-3	0	5.31
12	-4	0	6.81
12	-5	0	8.32
12	-6	0	9.84
12	-7	0	11.37
12	-8	0	12.92
12	-9	0	14.5
12	-10	0	16.09
12	-11	0	17.72
12	-12	0	19.37
13	-10	0	16.15
13	-9	0	14.55
13	-8	0	12.98
13	-7	0	11.43
13	-6	0	9.89
13	-5	0	8.38
13	-4	0	6.87
13	-3	0	5.37
13	-2	0	3.88
13	-1	0	2.4
13	0	0	0.92
13	1	0	-0.56
13	2	0	-2.03
13	3	0	-3.51
13	4	0	-5.01
13	5	0	-6.5
13	6	0	-8.01
13	7	0	-9.53
13	8	0	-11.07
13	9	0	-12.63
13	10	0	-14.21
14	9	0	-12.54
14	8	0	-10.99
14	7	0	-9.45
14	6	0	-7.93
14	5	0	-6.41
14	4	0	-4.92
14	3	0	-3.44
14	2	0	-1.95
14	1	0	-0.47
14	0	0	1
14	-1	0	2.48
14	-2	0	3.96
14	-3	0	5.44
14	-4	0	6.95
14	-5	0	8.45
14	-6	0	9.97
14	-7	0	11.5
14	-8	0	13.05
14	-9	0	14.62
15	-8	0	13.11
15	-7	0	11.56
15	-6	0	10.03
15	-5	0	8.51
15	-4	0	7.01
15	-3	0	5.51
15	-2	0	4.02
15	-1	0	2.54
15	0	0	1.06
15	1	0	-0.4
15	2	0	-1.88
15	3	0	-3.36
15	4	0	-4.85
15	5	0	-6.34
15	6	0	-7.85
15	7	0	-9.37
15	8	0	-10.9
16	5	0	-6.26
16	4	0	-4.77
16	3	0	-3.28
16	2	0	-1.8
16	1	0	-0.33
16	0	0	1.15
16	-1	0	2.62
16	-2	0	4.09
16	-3	0	5.58
16	-4	0	7.07
16	-5	0	8.58
17	0	0	1.22
