# Supplementary material for: A comprehensive approach to characterize navigation instruments for magnetic guidance in biological systems
Source: Sci Rep. 2024 Apr 3;14:7879. doi: 10.1038/s41598-024-58091-x (PMC10991419; doi:10.1038/s41598-024-58091-x)
Supplement: Supplementary file 1 — Supplementary Information. [file 41598_2024_58091_MOESM1_ESM.zip › rawdata/figs4_5/quadrupole_y.txt]

% 20-Mar-2023 12:28:36
% parameters:
% xmin = -17 mm
% xmax = 17 mm
% nx = 35 points
% ymin = -17 mm
% ymax = 17 mm
% ny = 35 points
% zmin = 0 mm
% zmax = 0 mm
% nz = 1 points
% circular dimensions: x= 1 y= 1 z= 0
% LS auto mode = 1
% =================================================================== 
% x [mm]	y [mm]	z [mm]	B [G]
-17	0	0	-27.26
-16	5	0	-24.67
-16	4	0	-24.83
-16	3	0	-24.99
-16	2	0	-25.13
-16	1	0	-25.28
-16	0	0	-25.41
-16	-1	0	-25.56
-16	-2	0	-25.73
-16	-3	0	-25.87
-16	-4	0	-26.02
-16	-5	0	-26.16
-15	-8	0	-24.83
-15	-7	0	-24.67
-15	-6	0	-24.52
-15	-5	0	-24.36
-15	-4	0	-24.22
-15	-3	0	-24.07
-15	-2	0	-23.92
-15	-1	0	-23.77
-15	0	0	-23.63
-15	1	0	-23.49
-15	2	0	-23.34
-15	3	0	-23.19
-15	4	0	-23.03
-15	5	0	-22.88
-15	6	0	-22.73
-15	7	0	-22.57
-15	8	0	-22.4
-14	9	0	-20.48
-14	8	0	-20.64
-14	7	0	-20.81
-14	6	0	-20.97
-14	5	0	-21.12
-14	4	0	-21.27
-14	3	0	-21.42
-14	2	0	-21.59
-14	1	0	-21.73
-14	0	0	-21.88
-14	-1	0	-22.02
-14	-2	0	-22.17
-14	-3	0	-22.31
-14	-4	0	-22.46
-14	-5	0	-22.61
-14	-6	0	-22.77
-14	-7	0	-22.92
-14	-8	0	-23.08
-14	-9	0	-23.23
-13	-10	0	-21.68
-13	-9	0	-21.52
-13	-8	0	-21.37
-13	-7	0	-21.21
-13	-6	0	-21.05
-13	-5	0	-20.91
-13	-4	0	-20.77
-13	-3	0	-20.61
-13	-2	0	-20.46
-13	-1	0	-20.31
-13	0	0	-20.16
-13	1	0	-20.02
-13	2	0	-19.88
-13	3	0	-19.72
-13	4	0	-19.56
-13	5	0	-19.41
-13	6	0	-19.26
-13	7	0	-19.1
-13	8	0	-18.93
-13	9	0	-18.77
-13	10	0	-18.61
-12	12	0	-16.6
-12	11	0	-16.77
-12	10	0	-16.93
-12	9	0	-17.1
-12	8	0	-17.26
-12	7	0	-17.42
-12	6	0	-17.58
-12	5	0	-17.73
-12	4	0	-17.88
-12	3	0	-18.04
-12	2	0	-18.2
-12	1	0	-18.35
-12	0	0	-18.49
-12	-1	0	-18.63
-12	-2	0	-18.79
-12	-3	0	-18.93
-12	-4	0	-19.1
-12	-5	0	-19.24
-12	-6	0	-19.39
-12	-7	0	-19.54
-12	-8	0	-19.69
-12	-9	0	-19.85
-12	-10	0	-20
-12	-11	0	-20.16
-12	-12	0	-20.32
-11	-12	0	-18.68
-11	-11	0	-18.52
-11	-10	0	-18.37
-11	-9	0	-18.2
-11	-8	0	-18.05
-11	-7	0	-17.9
-11	-6	0	-17.75
-11	-5	0	-17.6
-11	-4	0	-17.45
-11	-3	0	-17.3
-11	-2	0	-17.15
-11	-1	0	-16.99
-11	0	0	-16.85
-11	1	0	-16.71
-11	2	0	-16.56
-11	3	0	-16.39
-11	4	0	-16.24
-11	5	0	-16.1
-11	6	0	-15.95
-11	7	0	-15.78
-11	8	0	-15.62
-11	9	0	-15.46
-11	10	0	-15.29
-11	11	0	-15.12
-11	12	0	-14.94
-10	13	0	-13.16
-10	12	0	-13.33
-10	11	0	-13.5
-10	10	0	-13.68
-10	9	0	-13.84
-10	8	0	-14
-10	7	0	-14.16
-10	6	0	-14.33
-10	5	0	-14.47
-10	4	0	-14.62
-10	3	0	-14.77
-10	2	0	-14.94
-10	1	0	-15.08
-10	0	0	-15.23
-10	-1	0	-15.37
-10	-2	0	-15.53
-10	-3	0	-15.69
-10	-4	0	-15.84
-10	-5	0	-15.98
-10	-6	0	-16.13
-10	-7	0	-16.28
-10	-8	0	-16.43
-10	-9	0	-16.6
-10	-10	0	-16.75
-10	-11	0	-16.91
-10	-12	0	-17.06
-10	-13	0	-17.23
-9	-14	0	-15.81
-9	-13	0	-15.64
-9	-12	0	-15.48
-9	-11	0	-15.32
-9	-10	0	-15.16
-9	-9	0	-15
-9	-8	0	-14.85
-9	-7	0	-14.7
-9	-6	0	-14.54
-9	-5	0	-14.4
-9	-4	0	-14.24
-9	-3	0	-14.1
-9	-2	0	-13.94
-9	-1	0	-13.79
-9	0	0	-13.64
-9	1	0	-13.5
-9	2	0	-13.35
-9	3	0	-13.19
-9	4	0	-13.03
-9	5	0	-12.88
-9	6	0	-12.75
-9	7	0	-12.59
-9	8	0	-12.43
-9	9	0	-12.25
-9	10	0	-12.09
-9	11	0	-11.92
-9	12	0	-11.76
-9	13	0	-11.56
-9	14	0	-11.39
-8	15	0	-9.64
-8	14	0	-9.82
-8	13	0	-9.99
-8	12	0	-10.18
-8	11	0	-10.37
-8	10	0	-10.52
-8	9	0	-10.67
-8	8	0	-10.84
-8	7	0	-11
-8	6	0	-11.16
-8	5	0	-11.32
-8	4	0	-11.47
-8	3	0	-11.62
-8	2	0	-11.78
-8	1	0	-11.93
-8	0	0	-12.07
-8	-1	0	-12.22
-8	-2	0	-12.38
-8	-3	0	-12.52
-8	-4	0	-12.68
-8	-5	0	-12.82
-8	-6	0	-12.96
-8	-7	0	-13.12
-8	-8	0	-13.28
-8	-9	0	-13.43
-8	-10	0	-13.59
-8	-11	0	-13.75
-8	-12	0	-13.91
-8	-13	0	-14.07
-8	-14	0	-14.25
-8	-15	0	-14.42
-7	-15	0	-12.87
-7	-14	0	-12.7
-7	-13	0	-12.52
-7	-12	0	-12.36
-7	-11	0	-12.21
-7	-10	0	-12.04
-7	-9	0	-11.89
-7	-8	0	-11.74
-7	-7	0	-11.58
-7	-6	0	-11.42
-7	-5	0	-11.27
-7	-4	0	-11.13
-7	-3	0	-10.98
-7	-2	0	-10.83
-7	-1	0	-10.67
-7	0	0	-10.52
-7	1	0	-10.38
-7	2	0	-10.23
-7	3	0	-10.07
-7	4	0	-9.92
-7	5	0	-9.77
-7	6	0	-9.62
-7	7	0	-9.46
-7	8	0	-9.3
-7	9	0	-9.13
-7	10	0	-8.98
-7	11	0	-8.81
-7	12	0	-8.64
-7	13	0	-8.46
-7	14	0	-8.28
-7	15	0	-8.1
-6	15	0	-6.57
-6	14	0	-6.75
-6	13	0	-6.92
-6	12	0	-7.11
-6	11	0	-7.28
-6	10	0	-7.44
-6	9	0	-7.6
-6	8	0	-7.77
-6	7	0	-7.92
-6	6	0	-8.08
-6	5	0	-8.23
-6	4	0	-8.39
-6	3	0	-8.53
-6	2	0	-8.69
-6	1	0	-8.84
-6	0	0	-8.98
-6	-1	0	-9.13
-6	-2	0	-9.3
-6	-3	0	-9.44
-6	-4	0	-9.59
-6	-5	0	-9.74
-6	-6	0	-9.89
-6	-7	0	-10.05
-6	-8	0	-10.2
-6	-9	0	-10.36
-6	-10	0	-10.51
-6	-11	0	-10.67
-6	-12	0	-10.82
-6	-13	0	-11
-6	-14	0	-11.17
-6	-15	0	-11.34
-5	-16	0	-10
-5	-15	0	-9.82
-5	-14	0	-9.65
-5	-13	0	-9.49
-5	-12	0	-9.32
-5	-11	0	-9.17
-5	-10	0	-9
-5	-9	0	-8.84
-5	-8	0	-8.68
-5	-7	0	-8.53
-5	-6	0	-8.38
-5	-5	0	-8.22
-5	-4	0	-8.07
-5	-3	0	-7.93
-5	-2	0	-7.77
-5	-1	0	-7.62
-5	0	0	-7.47
-5	1	0	-7.33
-5	2	0	-7.18
-5	3	0	-7.04
-5	4	0	-6.89
-5	5	0	-6.73
-5	6	0	-6.56
-5	7	0	-6.41
-5	8	0	-6.26
-5	9	0	-6.1
-5	10	0	-5.93
-5	11	0	-5.76
-5	12	0	-5.6
-5	13	0	-5.42
-5	14	0	-5.25
-5	15	0	-5.05
-5	16	0	-4.87
-4	16	0	-3.37
-4	15	0	-3.55
-4	14	0	-3.74
-4	13	0	-3.91
-4	12	0	-4.09
-4	11	0	-4.25
-4	10	0	-4.43
-4	9	0	-4.59
-4	8	0	-4.74
-4	7	0	-4.9
-4	6	0	-5.06
-4	5	0	-5.22
-4	4	0	-5.37
-4	3	0	-5.52
-4	2	0	-5.67
-4	1	0	-5.82
-4	0	0	-5.96
-4	-1	0	-6.12
-4	-2	0	-6.27
-4	-3	0	-6.42
-4	-4	0	-6.56
-4	-5	0	-6.71
-4	-6	0	-6.87
-4	-7	0	-7.02
-4	-8	0	-7.17
-4	-9	0	-7.33
-4	-10	0	-7.48
-4	-11	0	-7.65
-4	-12	0	-7.81
-4	-13	0	-7.98
-4	-14	0	-8.14
-4	-15	0	-8.33
-4	-16	0	-8.5
-3	-16	0	-7
-3	-15	0	-6.82
-3	-14	0	-6.64
-3	-13	0	-6.47
-3	-12	0	-6.31
-3	-11	0	-6.15
-3	-10	0	-5.99
-3	-9	0	-5.83
-3	-8	0	-5.67
-3	-7	0	-5.53
-3	-6	0	-5.37
-3	-5	0	-5.22
-3	-4	0	-5.06
-3	-3	0	-4.92
-3	-2	0	-4.77
-3	-1	0	-4.63
-3	0	0	-4.48
-3	1	0	-4.32
-3	2	0	-4.17
-3	3	0	-4.03
-3	4	0	-3.88
-3	5	0	-3.72
-3	6	0	-3.56
-3	7	0	-3.41
-3	8	0	-3.26
-3	9	0	-3.1
-3	10	0	-2.94
-3	11	0	-2.76
-3	12	0	-2.6
-3	13	0	-2.42
-3	14	0	-2.26
-3	15	0	-2.06
-3	16	0	-1.87
-2	16	0	-0.39
-2	15	0	-0.58
-2	14	0	-0.75
-2	13	0	-0.92
-2	12	0	-1.08
-2	11	0	-1.26
-2	10	0	-1.43
-2	9	0	-1.59
-2	8	0	-1.76
-2	7	0	-1.9
-2	6	0	-2.05
-2	5	0	-2.21
-2	4	0	-2.37
-2	3	0	-2.52
-2	2	0	-2.66
-2	1	0	-2.82
-2	0	0	-2.97
-2	-1	0	-3.12
-2	-2	0	-3.26
-2	-3	0	-3.41
-2	-4	0	-3.56
-2	-5	0	-3.71
-2	-6	0	-3.87
-2	-7	0	-4.02
-2	-8	0	-4.16
-2	-9	0	-4.32
-2	-10	0	-4.47
-2	-11	0	-4.63
-2	-12	0	-4.8
-2	-13	0	-4.97
-2	-14	0	-5.13
-2	-15	0	-5.32
-2	-16	0	-5.5
-1	-16	0	-4.01
-1	-15	0	-3.83
-1	-14	0	-3.65
-1	-13	0	-3.49
-1	-12	0	-3.32
-1	-11	0	-3.16
-1	-10	0	-3
-1	-9	0	-2.84
-1	-8	0	-2.68
-1	-7	0	-2.54
-1	-6	0	-2.38
-1	-5	0	-2.22
-1	-4	0	-2.07
-1	-3	0	-1.92
-1	-2	0	-1.77
-1	-1	0	-1.63
-1	0	0	-1.48
-1	1	0	-1.33
-1	2	0	-1.19
-1	3	0	-1.04
-1	4	0	-0.89
-1	5	0	-0.74
-1	6	0	-0.58
-1	7	0	-0.42
-1	8	0	-0.27
-1	9	0	-0.11
-1	10	0	0.04
-1	11	0	0.22
-1	12	0	0.39
-1	13	0	0.56
-1	14	0	0.73
-1	15	0	0.9
-1	16	0	1.1
0	17	0	2.77
0	16	0	2.58
0	15	0	2.39
0	14	0	2.21
0	13	0	2.04
0	12	0	1.87
0	11	0	1.7
0	10	0	1.53
0	9	0	1.37
0	8	0	1.22
0	7	0	1.07
0	6	0	0.91
0	5	0	0.74
0	4	0	0.59
0	3	0	0.45
0	2	0	0.31
0	1	0	0.15
0	0	0	0
0	-1	0	-0.15
0	-2	0	-0.3
0	-3	0	-0.45
0	-4	0	-0.59
0	-5	0	-0.74
0	-6	0	-0.9
0	-7	0	-1.04
0	-8	0	-1.19
0	-9	0	-1.35
0	-10	0	-1.5
0	-11	0	-1.67
0	-12	0	-1.83
0	-13	0	-2
0	-14	0	-2.17
0	-15	0	-2.36
0	-16	0	-2.53
0	-17	0	-2.72
1	-16	0	-1.04
1	-15	0	-0.86
1	-14	0	-0.68
1	-13	0	-0.51
1	-12	0	-0.35
1	-11	0	-0.19
1	-10	0	-0.03
1	-9	0	0.12
1	-8	0	0.29
1	-7	0	0.44
1	-6	0	0.59
1	-5	0	0.74
1	-4	0	0.9
1	-3	0	1.04
1	-2	0	1.18
1	-1	0	1.33
1	0	0	1.48
1	1	0	1.63
1	2	0	1.78
1	3	0	1.92
1	4	0	2.07
1	5	0	2.22
1	6	0	2.38
1	7	0	2.54
1	8	0	2.69
1	9	0	2.85
1	10	0	3.01
1	11	0	3.18
1	12	0	3.36
1	13	0	3.52
1	14	0	3.69
1	15	0	3.87
1	16	0	4.07
2	16	0	5.55
2	15	0	5.36
2	14	0	5.18
2	13	0	5.01
2	12	0	4.84
2	11	0	4.67
2	10	0	4.51
2	9	0	4.34
2	8	0	4.18
2	7	0	4.03
2	6	0	3.88
2	5	0	3.71
2	4	0	3.56
2	3	0	3.42
2	2	0	3.28
2	1	0	3.13
2	0	0	2.97
2	-1	0	2.82
2	-2	0	2.68
2	-3	0	2.53
2	-4	0	2.39
2	-5	0	2.24
2	-6	0	2.08
2	-7	0	1.93
2	-8	0	1.78
2	-9	0	1.63
2	-10	0	1.46
2	-11	0	1.3
2	-12	0	1.15
2	-13	0	0.98
2	-14	0	0.8
2	-15	0	0.63
2	-16	0	0.45
3	-16	0	1.94
3	-15	0	2.12
3	-14	0	2.3
3	-13	0	2.48
3	-12	0	2.64
3	-11	0	2.79
3	-10	0	2.95
3	-9	0	3.11
3	-8	0	3.27
3	-7	0	3.42
3	-6	0	3.56
3	-5	0	3.71
3	-4	0	3.87
3	-3	0	4.02
3	-2	0	4.17
3	-1	0	4.31
3	0	0	4.45
3	1	0	4.6
3	2	0	4.76
3	3	0	4.91
3	4	0	5.05
3	5	0	5.2
3	6	0	5.36
3	7	0	5.52
3	8	0	5.67
3	9	0	5.82
3	10	0	5.98
3	11	0	6.16
3	12	0	6.33
3	13	0	6.49
3	14	0	6.66
3	15	0	6.83
3	16	0	7.02
4	16	0	8.51
4	15	0	8.33
4	14	0	8.16
4	13	0	7.99
4	12	0	7.82
4	11	0	7.64
4	10	0	7.47
4	9	0	7.32
4	8	0	7.17
4	7	0	7.02
4	6	0	6.86
4	5	0	6.7
4	4	0	6.54
4	3	0	6.4
4	2	0	6.26
4	1	0	6.1
4	0	0	5.96
4	-1	0	5.81
4	-2	0	5.66
4	-3	0	5.52
4	-4	0	5.37
4	-5	0	5.22
4	-6	0	5.07
4	-7	0	4.92
4	-8	0	4.77
4	-9	0	4.61
4	-10	0	4.46
4	-11	0	4.3
4	-12	0	4.14
4	-13	0	3.97
4	-14	0	3.8
4	-15	0	3.62
4	-16	0	3.44
5	-16	0	4.95
5	-15	0	5.13
5	-14	0	5.3
5	-13	0	5.48
5	-12	0	5.64
5	-11	0	5.8
5	-10	0	5.97
5	-9	0	6.12
5	-8	0	6.27
5	-7	0	6.42
5	-6	0	6.57
5	-5	0	6.73
5	-4	0	6.87
5	-3	0	7.02
5	-2	0	7.17
5	-1	0	7.31
5	0	0	7.45
5	1	0	7.6
5	2	0	7.76
5	3	0	7.9
5	4	0	8.05
5	5	0	8.19
5	6	0	8.36
5	7	0	8.51
5	8	0	8.67
5	9	0	8.82
5	10	0	8.98
5	11	0	9.15
5	12	0	9.32
5	13	0	9.49
5	14	0	9.66
5	15	0	9.84
5	16	0	10.03
6	15	0	11.36
6	14	0	11.18
6	13	0	11.01
6	12	0	10.84
6	11	0	10.67
6	10	0	10.5
6	9	0	10.33
6	8	0	10.18
6	7	0	10.04
6	6	0	9.88
6	5	0	9.72
6	4	0	9.57
6	3	0	9.43
6	2	0	9.29
6	1	0	9.13
6	0	0	8.98
6	-1	0	8.84
6	-2	0	8.69
6	-3	0	8.55
6	-4	0	8.4
6	-5	0	8.25
6	-6	0	8.1
6	-7	0	7.95
6	-8	0	7.81
6	-9	0	7.65
6	-10	0	7.5
6	-11	0	7.34
6	-12	0	7.17
6	-13	0	7.01
6	-14	0	6.84
6	-15	0	6.67
7	-15	0	8.2
7	-14	0	8.38
7	-13	0	8.55
7	-12	0	8.71
7	-11	0	8.87
7	-10	0	9.03
7	-9	0	9.18
7	-8	0	9.34
7	-7	0	9.48
7	-6	0	9.63
7	-5	0	9.78
7	-4	0	9.94
7	-3	0	10.08
7	-2	0	10.22
7	-1	0	10.37
7	0	0	10.51
7	1	0	10.66
7	2	0	10.81
7	3	0	10.96
7	4	0	11.1
7	5	0	11.25
7	6	0	11.41
7	7	0	11.56
7	8	0	11.73
7	9	0	11.88
7	10	0	12.04
7	11	0	12.2
7	12	0	12.38
7	13	0	12.55
7	14	0	12.71
7	15	0	12.88
8	15	0	14.43
8	14	0	14.25
8	13	0	14.09
8	12	0	13.93
8	11	0	13.75
8	10	0	13.58
8	9	0	13.42
8	8	0	13.28
8	7	0	13.12
8	6	0	12.96
8	5	0	12.8
8	4	0	12.66
8	3	0	12.51
8	2	0	12.37
8	1	0	12.22
8	0	0	12.07
8	-1	0	11.92
8	-2	0	11.79
8	-3	0	11.64
8	-4	0	11.48
8	-5	0	11.33
8	-6	0	11.19
8	-7	0	11.04
8	-8	0	10.9
8	-9	0	10.74
8	-10	0	10.58
8	-11	0	10.43
8	-12	0	10.27
8	-13	0	10.11
8	-14	0	9.94
8	-15	0	9.77
9	-14	0	11.51
9	-13	0	11.68
9	-12	0	11.84
9	-11	0	12.01
9	-10	0	12.15
9	-9	0	12.31
9	-8	0	12.46
9	-7	0	12.61
9	-6	0	12.76
9	-5	0	12.9
9	-4	0	13.04
9	-3	0	13.19
9	-2	0	13.35
9	-1	0	13.49
9	0	0	13.64
9	1	0	13.78
9	2	0	13.93
9	3	0	14.08
9	4	0	14.22
9	5	0	14.36
9	6	0	14.52
9	7	0	14.68
9	8	0	14.83
9	9	0	14.98
9	10	0	15.15
9	11	0	15.33
9	12	0	15.49
9	13	0	15.65
9	14	0	15.82
10	13	0	17.24
10	12	0	17.08
10	11	0	16.92
10	10	0	16.75
10	9	0	16.58
10	8	0	16.43
10	7	0	16.27
10	6	0	16.12
10	5	0	15.96
10	4	0	15.81
10	3	0	15.67
10	2	0	15.53
10	1	0	15.37
10	0	0	15.23
10	-1	0	15.09
10	-2	0	14.94
10	-3	0	14.79
10	-4	0	14.64
10	-5	0	14.5
10	-6	0	14.35
10	-7	0	14.21
10	-8	0	14.06
10	-9	0	13.91
10	-10	0	13.76
10	-11	0	13.61
10	-12	0	13.45
10	-13	0	13.28
11	-12	0	15.07
11	-11	0	15.23
11	-10	0	15.38
11	-9	0	15.53
11	-8	0	15.69
11	-7	0	15.83
11	-6	0	15.97
11	-5	0	16.12
11	-4	0	16.26
11	-3	0	16.4
11	-2	0	16.56
11	-1	0	16.7
11	0	0	16.84
11	1	0	16.98
11	2	0	17.13
11	3	0	17.28
11	4	0	17.42
11	5	0	17.57
11	6	0	17.73
11	7	0	17.89
11	8	0	18.04
11	9	0	18.19
11	10	0	18.36
11	11	0	18.51
11	12	0	18.68
12	12	0	20.32
12	11	0	20.15
12	10	0	20
12	9	0	19.83
12	8	0	19.68
12	7	0	19.53
12	6	0	19.37
12	5	0	19.22
12	4	0	19.07
12	3	0	18.92
12	2	0	18.78
12	1	0	18.63
12	0	0	18.48
12	-1	0	18.35
12	-2	0	18.21
12	-3	0	18.05
12	-4	0	17.9
12	-5	0	17.76
12	-6	0	17.62
12	-7	0	17.49
12	-8	0	17.34
12	-9	0	17.19
12	-10	0	17.03
12	-11	0	16.89
12	-12	0	16.73
13	-10	0	18.72
13	-9	0	18.86
13	-8	0	19
13	-7	0	19.16
13	-6	0	19.3
13	-5	0	19.44
13	-4	0	19.58
13	-3	0	19.72
13	-2	0	19.88
13	-1	0	20.02
13	0	0	20.16
13	1	0	20.31
13	2	0	20.45
13	3	0	20.59
13	4	0	20.74
13	5	0	20.89
13	6	0	21.03
13	7	0	21.18
13	8	0	21.34
13	9	0	21.51
13	10	0	21.67
14	9	0	23.22
14	8	0	23.05
14	7	0	22.89
14	6	0	22.74
14	5	0	22.6
14	4	0	22.45
14	3	0	22.31
14	2	0	22.16
14	1	0	22.02
14	0	0	21.87
14	-1	0	21.73
14	-2	0	21.59
14	-3	0	21.45
14	-4	0	21.3
14	-5	0	21.16
14	-6	0	21.03
14	-7	0	20.88
14	-8	0	20.73
14	-9	0	20.58
15	-8	0	22.47
15	-7	0	22.63
15	-6	0	22.78
15	-5	0	22.9
15	-4	0	23.04
15	-3	0	23.18
15	-2	0	23.33
15	-1	0	23.47
15	0	0	23.61
15	1	0	23.76
15	2	0	23.9
15	3	0	24.04
15	4	0	24.19
15	5	0	24.34
15	6	0	24.48
15	7	0	24.63
15	8	0	24.8
16	5	0	26.12
16	4	0	25.97
16	3	0	25.83
16	2	0	25.68
16	1	0	25.54
16	0	0	25.4
16	-1	0	25.26
16	-2	0	25.12
16	-3	0	24.98
16	-4	0	24.84
16	-5	0	24.7
17	0	0	27.24
